# Supplementary material for: Restoring nature with microbes: bioremediation in the world’s biodiversity hotspots
Source: Appl Environ Microbiol. 2025 Sep 9;91(10):e01442-25. doi: 10.1128/aem.01442-25 (PMC12542632; doi:10.1128/aem.01442-25)
Supplement: Table S1 — Survey of research papers about bioremediation and wastewater treatment in megadiverse countries. [file aem.01442-25-s0001.xlsx]

## Sheet: Brazil
Supplementary Table 1. Research papers surveyed about bioremediation and wastewater treatment in megadiverse countries.Country: Brazil.
No.	Key words	Country	Microorganism	Species	Pollutant	Scale	Removal/ Degradation	Pathogen	Isolate origin	Year	DOI	Reference
1	Bacteria AND Hydrocarbon removal AND Brazil	Brazil	Bacteria	Bacillus sp. and Micrococcus luteus.	n-alkane (C10-C27) from diesel	Laboratory	Degradation	Not specified in the publication	Groundwater contaminated	2020	https://doi.org/10.1590/1519-6984.208611	S. D. Lima, A. F. Oliveira and R. Golin et al. Isolation and characterization of hydrocarbon-degrading bacteria from gas station leaking-contaminated groundwater in the Southern Amazon, Brazil. Braz. J. Biol. . 2020. Vol. 80(2):354-361. DOI: 10.1590/1519-6984.208611
2	Bacteria AND Hydrocarbon removal AND Brazil	Brazil	Bacteria	Bacillus sp. and Micrococcus luteus.	Motor oil	Laboratory	Degradation	Not specified in the publication	Petroleum contaminated soil	2015	https://doi.org/10.1016/j.ejbt.2015.09.005	Chaprão, Marcos J, Ferreira, Isabela N.S, Correa, Priscilla F, Rufino, Raquel D, Luna, Juliana M, Silva, Elias J, & Sarubbo, Leonie A. (2015). Application of bacterial and yeast biosurfactants for enhanced removal and biodegradation of motor oil from contaminated sand. Electronic Journal of Biotechnology, 18(6), 471-479. https://dx.doi.org/10.1016/j.ejbt.2015.09.005
3	Bacteria AND Hydrocarbon removal AND Brazil	Brazil	Bacteria	Rhodococcus rhodochrous, Nocardia farcinica.	Naphthalene, Phenanthrene.	Laboratory	Use of the pollutant as carbon source	1: human pathogen, 2: human opportunistic pathogen	Acrylic coupons with a thin layer of oil on the surface (coastal water)	2015	https://doi.org/10.1016/j.jenvman.2015.03.016	Rodrigues EM, Kalks KH, Tótola MR. Prospect, isolation, and characterization of microorganisms for potential use in cases of oil bioremediation along the coast of Trindade Island, Brazil. J Environ Manage. 2015 Jun 1;156:15-22. doi: 10.1016/j.jenvman.2015.03.016. Epub 2015 Mar 16. PMID: 25791233.
4	Bacteria AND Hydrocarbon removal AND Brazil	Brazil	Bacteria / Fungi	Staphylococcus saprophyticus, Serratiamarcescens, Rhodotorula aurantiaca, Candida ernobii.	n-alkanes (C9 to C21)	Laboratory	Removal		Samples contaminated with petroleum derivatives	2015	https://doi.org/10.1016/j.ibiod.2014.09.021	Silva, Débora de Souza Pereira et al. “Bio-removal of diesel oil through a microbial consortium isolated from a polluted environment.” International Biodeterioration & Biodegradation 97 (2015): 85-89.
5	Bacteria AND Hydrocarbon removal AND Brazil	Brazil	Bacteria/ bacterial consortium	Alcanivorax borkumensis, Rhodococcus erythropolis, Pseudomonas sp.	n-alkanes (C12-C30)	Laboratory	Degradation		Crude oil enrichments of natural seawater.	2015	https://doi.org/10.1590/S1517-838246120131276	Santisi S, Cappello S, Catalfamo M, Mancini G, Hassanshahian M, Genovese L, Giuliano L, Yakimov MM. Biodegradation of crude oil by individual bacterial strains and a mixed bacterial consortium. Braz J Microbiol. 2015 Jun 1;46(2):377-87. doi: 10.1590/S1517-838246120131276. PMID: 26273252; PMCID: PMC4507529.
6	Bacteria AND Hydrocarbon removal AND Brazil	Brazil	Bacteria	Alcanivorax sp.	n-alkanes (C34 − C37)	Laboratory	Degradation		Oil contaminated beaches	2024	https://doi.org/10.1016/j.fuel.2024.132425	Livia Pinheiro de Queiroz, Maria Valderez Ponte Rocha, Mirella Leite Pereira, Denise Cavalcante Hissa, Vânia Maria Maciel Melo. Alcanivorax strains detected among the cultured bacterial community from oiled sediments collected in Brazilian coast affected by oil spill in 2019,
7	Bacteria AND Hydrocarbon removal AND Brazil	Brazil	Bacteria	Rhodococcus rhodochrous, Nocardia farcinica.	Petroleum	Laboratory	Degradation	1: human pathogen, 2: human opportunistic pathogen	Coastal water	2020	https://doi.org/10.1007/s42770-020-00244-x	Fuel. Volume 374. 2024. 132425.ISSN 0016-2361.https://doi.org/10.1016/j.fuel.2024.132425.
8	Bacteria AND Hydrocarbon removal AND Brazil	Brazil	Bacteria	Serratia sp., Pseudomonas sp.	Benzene, toluene, ethylbenzene (BTE)	Laboratory	Degradation		Hydrocarbon contaminated areas	2015	https://doi.org/10.1089/ees.2015.0122	Avanzi, Ingrid & Gracioso, Louise & Baltazar, Marcela & Karolski, Bruno & Perpetuo, Elen & Nascimento, Claudio. (2015). Aerobic Biodegradation of Gasoline Compounds by Bacteria Isolated from a Hydrocarbon-Contaminated Soil. Environmental Engineering Science. 32. 150901070705005. 10.1089/ees.2015.0122.
9	Bacteria AND Hydrocarbon removal AND Brazil	Brazil	Bacteria	Rhodococcus rhodochrous	Petroleum	Laboratory	Degradation		Island shoreline	2020	https://doi.org/10.1016/j.marpolbul.2015.10.063	Rodrigues, E.M., et al., Bioremediation strategies of hydrocarbons and microbial diversity in the Trindade Island shoreline — Brazil, Marine Pollution Bulletin (2015), http://dx.doi.org/10.1016/j.marpolbul.2015.10.063
10	Bacteria AND Hydrocarbon removal AND Brazil	Brazil	Bacteria	Undefinied microbial consrotia	Alkanes	Laboratory	Degradation		Drill cuttings from a company	2018	https://doi.org/10.1016/j.envpol.2018.01.014	Guerra, Alaine B. ; Oliveira, Jorge S. ; Silva-Portela, Rita C.B. ; Araújo, Wydemberg ; Carlos, Aline C. ; Vasconcelos, Ana Tereza R. ; Freitas, Ana Teresa ; Domingos, Yldeney Silva ; de Farias, Mirna Ferreira ; Fernandes, Glauber José Turolla ; Agnez-Lima, Lucymara F. Environmental pollution (1987), 2018-04, Vol.235, p.869-880
11	Bacteria AND Hydrocarbon removal AND Brazil	Brazil	Bacteria	Pseudomonas aeruginosa, Bacillus sp	Naphthalene, acenaphthene, benzo(a)anthracene, benzo(a)pyrene and dibenzo(a,h) anthracene (Dib)	Laboratory	Degradation		Mangrove	2019	https://doi.org/10.1007/s13205-019-1686-8	Sampaio, C.J.S., de Souza, J.R.B., Damião, A.O. et al. Biodegradation of polycyclic aromatic hydrocarbons (PAHs) in a diesel oil-contaminated mangrove by plant growth-promoting rhizobacteria. 3 Biotech 9, 155 (2019). https://doi.org/10.1007/s13205-019-1686-8
12	Bacteria AND Hydrocarbon removal AND Brazil	Brazil	Bacteria	Bacillus methylotrophicus, Pseudomonas sihuiensis	Medium (C8 to C19) and long (C20 to C33) chain aliphatic contaminant fraction, isoprenoid, anthracene, phenanthrene, pyrene.	Laboratory	Degradation		Superficial seawater	2019	https://doi.org/10.1016/j.ibiod.2019.104789	Evandro Pereira, Amanda P. Napp, Sara Allebrandt, Renê Barbosa, Júlia Reuwsaat, William Lopes, Lívia Kmetzsch, Charley C. Staats, Augusto Schrank, Alexsandro Dallegrave, Maria do Carmo R. Peralba, Luciane M.P. Passaglia, Fátima M. Bento, Marilene H. Vainstein. Biodegradation of aliphatic and polycyclic aromatic hydrocarbons in seawater by autochthonous microorganisms. International Biodeteriorati…
13	Bacteria AND Hydrocarbon removal AND Brazil	Brazil	Bacteria	Pseudomonas aeruginosa, Burkholderia cepacia	Phenanthrene and pyrene	Laboratory (The biodegradation tests were carried out on polyethylene reactors filled with 200 g of sandy soil)	Removal		Soil and packages of hair products discarded as solid waste	2019	https://doi.org/10.1007/s12649-017-0041-8	Cavalcanti, T.G., de Souza, A.F., Ferreira, G.F. et al. Use of Agro-Industrial Waste in the Removal of Phenanthrene and Pyrene by Microbial Consortia in Soil. Waste Biomass Valor 10, 205–214 (2019). https://doi.org/10.1007/s12649-017-0041-8
14	Bacteria AND Hydrocarbon removal AND Brazil	Brazil	Bacteria	Idiomarina sp., Idiomarina sp., Brevibacterium sp., Nitratireductor sp., Halomonas shengliensis, Modicisalibacter tunisiensis, Marinobacter flavimaris, Bacillus flexus	Hexadecane, Phenol, Naphthalene, Phenanthrene, Pyrene, Benzopyrene	Laboratory	Degradation		Production water and activated sludge from a marine terminal	2018	https://doi.org/10.1016/j.ibiod.2016.08.014	M.B. Gomes, E.E. Gonzales-Limache, S.T.P. Sousa, B.M. Dellagnezze, A. Sartoratto, L.C.F. Silva, L.M. Gieg, E. Valoni, R.S. Souza, A.P.R. Torres, M.P. Sousa, S.O. De Paula, C.C. Silva, V.M. Oliveira. Exploring the potential of halophilic bacteria from oil terminal environments for biosurfactant production and hydrocarbon degradation under high-salinity conditions. International Biodeterioration & …
15	Bacteria AND Hydrocarbon removal AND Brazil	Brazil	Bacteria	Pseudomonas sp. and other genres	Phenanthrene and diesel	Laboratory	Degradation		Soil	2014	https://doi.org/10.3390/d6020339	Nakamura, F.M.; Germano, M.G.; Tsai, S.M. Capacity of Aromatic Compound Degradation by Bacteria from Amazon Dark Earth. Diversity 2014, 6, 339-353. https://doi.org/10.3390/d6020339
16	Bacteria AND Hydrocarbon removal AND Brazil	Brazil	Bacteria	Pseudomonas sp.	Aliphatic hydrocarbons (AHs), and polyaromatic hydrocarbons (PAHs)	Laboratory	Removal		Soil near a refinery	2022	https://doi.org/10.1007/s13762-021-03325-y	Silva, M.G., Volcão, L.M., Seus, E.R. et al. Comparative evaluation of different bioremediation techniques for crude oil-contaminated soil. Int. J. Environ. Sci. Technol. 19, 2823–2834 (2022). https://doi.org/10.1007/s13762-021-03325-y
17	Bacteria AND Hydrocarbon removal AND Brazil	Brazil	Bacteria	Consortium: Bacillus megaterium, Bacillus pumilus, Pseudomonas aeruginosa, and Stenotrophomonas maltophilia	Diesel, biodiesel	Laboratory	Degradation		Soil	2014	https://doi.org/10.1016/j.ibiod.2014.01.026	Meyer, D. D., Beker, S. A., Bücker, F., Peralba, M. D. C. R., Frazzon, A. P. G., Osti, J. F., ... & Bento, F. M. (2014). Bioremediation strategies for diesel and biodiesel in oxisol from southern Brazil. International Biodeterioration & Biodegradation, 95, 356-363.
18	Bacteria AND Hydrocarbon removal AND Brazil	Brazil	Bacteria	Aerobic bacteria consortium: Acinetobacter sp., Alcaligenes sp., Azospirillum sp., Paenibacillus sp., Pseudomonas sp., Pseudomonas pseudoalcaligenes, and Pseudomonas stutzeri. Anaerobic bacteria consortium: Acinetobacter sp., Azospirillum sp., Paenibacillus sp., Pseudomonas sp., Desulfovibrio sp.	n-alkanes and polyaromatic hydrocarbons	Laboratory	Degradation		Anaerobic bacteria :mangrove sediments	2019	https://doi.org/10.3389/fmicb.2019.02107	Machado, L. F., de Assis Leite, D. C., da Costa Rachid, C. T. C., Paes, J. E., Martins, E. F., Peixoto, R. S., & Rosado, A. S. (2019). Tracking mangrove oil bioremediation approaches and bacterial diversity at different depths in an in situ mesocosms system. Frontiers in microbiology, 10, 2107.
19	Bacteria AND Hydrocarbon removal AND Brazil	Brazil	Bacteria	Dietzia maris, Micrococcus sp.	n-alkanes (C14 to C33), isoprenoids (phytane and pristane), phenanthrene and methylphenanthrenes	Laboratory	Degradation		Petroleum reservoirs	2014	https://doi.org/10.1016/j.marpolbul.2014.10.003	Dellagnezze, B. M., de Sousa, G. V., Martins, L. L., Domingos, D. F., Limache, E. E., de Vasconcellos, S. P., ... & de Oliveira, V. M. (2014). Bioremediation potential of microorganisms derived from petroleum reservoirs. Marine pollution bulletin, 89(1-2), 191-200.
20	Bacteria AND Hydrocarbon removal AND Brazil	Brazil	Bacteria	Desulfitobacterium, Geobacter spp.	Benzene, toluene, ethylbenzene and xylenes (BTEX)	Field experiment	Degradation		Groundwater contaminated with biodiesel	2021	https://doi.org/10.1007/s10532-014-9691-4	Ramos, D.T., da Silva, M.L.B., Nossa, C.W. et al. Assessment of microbial communities associated with fermentative–methanogenic biodegradation of aromatic hydrocarbons in groundwater contaminated with a biodiesel blend (B20). Biodegradation 25, 681–691 (2014). https://doi.org/10.1007/s10532-014-9691-4
21	Bacteria AND Hydrocarbon removal AND Brazil	Brazil	Bacteria	Achromobacter sp.	Phenol	Laboratory	Degradation		Industrial area contaminated with aromatic compounds.	2019	https://doi.org/10.1111/wej.12367	Gracioso, L. H., Vieira, P. B., Baltazar, M. P., Avanzi, I. R., Karolski, B., Nascimento, C. A., & Perpetuo, E. A. (2019). Removal of phenolic compounds from raw industrial wastewater by achromobacter sp. isolated from a hydrocarbon‐contaminated area. Water and environment journal, 33(1), 40-50.
22	Bacteria AND Hydrocarbon removal AND Brazil	Brazil	Bacteria	Brevibacillus sp.	Alkanes (C12 - C14) and polycyclic aromatic hydrocarbons (PAHs)	Laboratory	Degradation		Oil reservoir	2020	https://doi.org/10.3389/fbioe.2020.00962	Araújo, W. J. D., Oliveira, J. S., Araújo, S. C. D. S., Minnicelli, C. F., Silva-Portela, R. C. B., Da Fonseca, M. M. B., ... & Agnez-Lima, L. F. (2020). Microbial culture in minimal medium with oil favors enrichment of biosurfactant producing genes. Frontiers in Bioengineering and Biotechnology, 8, 962.
23	Bacteria AND Hydrocarbon removal AND Brazil	Brazil	Bacteria	Bacillus sp	n-alkanes	Laboratory	Degradation		Seawater	2017	https://doi.org/10.1016/j.ibiod.2016.09.028	de Almeida, D. G., da Silva, M. D. G. C., do Nascimento Barbosa, R., Silva, D. D. S. P., da Silva, R. O., de Souza Lima, G. M., ... & de Queiroz, M. D. F. V. (2017). Biodegradation of marine fuel MF-380 by microbial consortium isolated from seawater near the petrochemical Suape Port, Brazil. International biodeterioration & biodegradation, 116, 73-82.
24	Bacteria AND Hydrocarbon removal AND Brazil	Brazil	Bacteria	Not mentioned	Total petroleum hydrocarbon	Laboratory	Degradation		Rhizospheric soils	2019	https://doi.org/10.1016/j.jenvman.2019.02.013	Camacho-Montealegre, C. M., Rodrigues, E. M., & Tótola, M. R. (2019). Microbial diversity and bioremediation of rhizospheric soils from Trindade Island-Brazil. Journal of environmental management, 236, 358-364.
25	Bacteria AND Hydrocarbon removal AND Brazil	Brazil	Bacteria	Consortium: Stenotrophomonas acidaminiphila, Bacillus megaterium, Bacillus cibi, Pseudomonas aeruginosa and Bacillus cereus	Total petroleum hy- drocarbons (TPH)	Laboratory	Degradation		Oily sludge and soil	2014	https://doi.org/10.1016/j.ibiod.2014.08.015	Cerqueira, V. S., Maria do Carmo, R. P., Camargo, F. A., & Bento, F. M. (2014). Comparison of bioremediation strategies for soil impacted with petrochemical oily sludge. International Biodeterioration & Biodegradation, 95, 338-345.
26	Bacteria AND Hydrocarbon removal AND Brazil	Brazil	Bacteria	Alteromonas, Salipiger, and Pseudooceanicola	Naphthalene	Laboratory	Degradation			2024	https://doi.org/10.1080/10406638.2024.2344766	K.C.F. Santaren, E.S. Lopes, H.G.V. Rocha, A.C.A. Domingos, D.A. Jurelevicius, L. Seldin. Naphthalene-Degrading Bacteria with Potential for Remediating Marine Environments. Polycyclic. Aromatic Compounds. 2024.
27	Bacteria AND Hydrocarbon removal AND Brazil	Brazil	Bacteria	Bacillus subtilis	Motor oil	Laboratory	Removal			2023	https://doi.org/10.1016/j.rechem.2023.101038	Katiany do Vale Vale, Darlane Wellen Freitas Soares, Ana Luiza Beserra da Silva, Flavia Oliveira Monteiro da Silva Abreu, João Lucas Isidio de Oliveira Almeida, Maria Roniele Félix Oliveira, Liange Reck, Vânia Maria Maciel Melo, Daniela Ribeiro Alves, Carlucio Roberto Alves. Biossurfactant production by isolated bacteria from petroleum industry’s effluent targeting bioremediation. Results in Chem…
28	Bacteria AND Hydrocarbon removal AND Brazil	Brazil	Bacteria	Bacillus alveayuensis	Oil	Laboratory	Removal			2023	https://doi.org/10.1016/j.geoen.2023.212324	Marcela Nunes Argentin, Luiz Fernando Martins, Maíra Paula Sousa, Nelma Regina Segnini Bossolan. Biosurfactant from a thermo-halophilic strain of Bacillus alveayuensis isolated from a Brazilian oil reservoir: Production, chemical characterization, antimicrobial activity, and efficiency in wettability reversal and oil removal from oil-soaked sand.Geoenergy Science and Engineering. Volume 231, Part…
29	Bacteria AND Hydrocarbon removal AND Brazil	Brazil	Bacteria	Bacillus	Oil	Laboratory	Removal			2023	https://doi.org/10.1016/j.clce.2023.100107	Ferreira, R. M., Ribeiro, B. D., Stapelfeldt, D. M., & do Nascimento, R. P. (2023). Oil biodegradation studies with an immobilized bacterial consortium in plant biomass for the construction of bench-scale bioreactor. Cleaner Chemical Engineering, 6, 100107.
30	Bacteria AND Hydrocarbon removal AND Brazil	Brazil	Bacteria	Pseudomonas, Bacillus, Stenotrophomonas and Pantoea	Aliphatic hydrocarbons (C8-C33) and polycyclic aromatic hydrocarbons (PAHs),	Laboratory	Degradation			2018	https://doi.org/10.1016/j.chemosphere.2018.06.068	Napp, A. P., Pereira, J. E. S., Oliveira, J. S., Silva-Portela, R. C., Agnez-Lima, L. F., Peralba, M. C., ... & Vainstein, M. H. (2018). Comparative metagenomics reveals different hydrocarbon degradative abilities from enriched oil-drilling waste. Chemosphere, 209, 7-16.
31	Bacteria AND Hydrocarbon bioremediation AND Brazil	Brazil	Bacteria	Pseudomonas mesophilica	Alkanes, phenanthrene, methyl phenanthrenes, and methyl dibenzothiophenes	Laboratory	Degradation			2024	https://doi.org/10.1002/clen.202300081	de Souza, E. S., Becker, B. R., Vieira‐da‐Motta, O., & Almeida, J. C. D. A. (2024). Oil spill bioremediation strategies in Brazilian tropical seawater—The role of polycyclic aromatic hydrocarbons degradation. CLEAN–Soil, Air, Water, 52(2), 2300081.
32	Bacteria AND Hydrocarbon bioremediation AND Brazil	Brazil	Bacteria	Alcanivorax, Bacillus, and Marinobacter	Petroleum hydrocarbons	Laboratory	Degradation			2021	https://doi.org/10.1007/s42770-021-00476-5	Camacho-Montealegre, C. M., Rodrigues, E. M., Morais, D. K., & Tótola, M. R. (2021). Prokaryotic community diversity during bioremediation of crude oil contaminated oilfield soil: effects of hydrocarbon concentration and salinity. Brazilian Journal of Microbiology, 52, 787-800.
33	Bacteria AND Hydrocarbon bioremediation AND Brazil	Brazil	Bacteria	Bacillus thurigiensis, Bacillus pumilus and Rhodococcus hoagii	Petroleum hydrocarbons	Laboratory	Degradation			2020	https://doi.org/10.1038/s41598-020-59029-9	Viesser, J. A., Sugai-Guerios, M. H., Malucelli, L. C., Pincerati, M. R., Karp, S. G., & Maranho, L. T. (2020). Petroleum-tolerant rhizospheric bacteria: Isolation, characterization and bioremediation potential. Scientific reports, 10(1), 2060.
34	Bacteria AND Hydrocarbon bioremediation AND Brazil	Brazil	Bacteria	Bacillus subtilis, Bacillus megaterium, Pseudomonas putida, Pseudomonas fluorescens, Phanerochaete chrysosporium, Rhodococcus rhodocrouson	Total petroleum hydrocarbon (TPH)	Laboratory	Degradation			2014	DOI: 10.9734/IJPSS/2015/11742	Adeyemo, A. J., Mello, J. W. V. D., & Agele, S. O. (2014). Bioremediation of three Brazilian soils contaminated with used lubricating oil. International Journal of Plant & Soil Science, 4(4), 366-376.
35	Bacteria AND Hydrocarbon bioremediation AND Brazil	Brazil	Bacteria	Pseudomonas frederiksbergensis, Pseudomonas grimontii, Sphingomonas sp., Pseudomonas graminis, Sphingomonas glacialis, Acinetobacter lwoffii, Acinetobacter guillouiae, Pseudomonas fluorescens	Total petroleum hydrocarbon (TPH)	Laboratory	Degradation			2015	https://doi.org/10.1007/s00253-015-6919-0	de Jesus, H. E., Peixoto, R. S., Cury, J. C., van Elsas, J. D., & Rosado, A. S. (2015). Evaluation of soil bioremediation techniques in an aged diesel spill at the Antarctic Peninsula. Applied microbiology and biotechnology, 99, 10815-10827.
36	Bacteria AND Hydrocarbon bioremediation AND Brazil	Brazil	Bacteria	Bacillus amyloliquefaciens, Staphylococcus epidermidis, Micrococcus luteus, Nitratireductor aquimarinus, and Bacillus pumilus.	Hexadecane	Laboratory	Degradation			2019	https://doi.org/10.1016/j.marpolbul.2019.03.050	Ferrari, V. B., Cesar, A., Cayô, R., Choueri, R. B., Okamoto, D. N., Freitas, J. G., ... & de Vasconcellos, S. P. (2019). Hexadecane biodegradation of high efficiency by bacterial isolates from Santos Basin sediments. Marine pollution bulletin, 142, 309-314.
37	Bacteria AND Hydrocarbon bioremediation AND Brazil	Brazil	Bacteria	Acinetobacter sp., Moraxella sp., Vibrio sp. and Alcaligenes sp., Staphylococcus hominis, Kocuria palustris and Ochrobactrum anthropi, and Bacillus subtilis.	Diesel oil	Laboratory	Degradation			2016	https://doi.org/10.1002/btpr.2208	Leite, G. G., Figueirôa, J. V., Almeida, T. C., Valões, J. L., Marques, W. F., Duarte, M. D., & Gorlach‐Lira, K. (2016). Production of rhamnolipids and diesel oil degradation by bacteria isolated from soil contaminated by petroleum. Biotechnology Progress, 32(2), 262-270.
38	Bacteria AND Hydrocarbon bioremediation AND Brazil	Brazil	Bacteria	Heterotrophic bacteria	Diesel	Laboratory	Removal			2018	DOI: 10.4236/oalib.1104449	Leal, A. J., Rodrigues, E. M., Fernandes, R. D. C. R., Borges, A. C., Júlio, A. D. L., de Souza Freitas, F., & Tótola, M. R. (2018). Microbial inoculants development for bioremediation of gasoline and diesel contaminated soil. Open Access Library Journal, 5(4), 1-17.
39	Bacteria AND Hydrocarbon bioremediation AND Brazil	Brazil	Bacteria	Cytobacillus, Micrococcus, and Microbacterium, Salipiger, Pseudooceanicola, Halopseudomonas, Alteromonas, and Marinobacter.	Naphthalene	Laboratory	Degradation			2024	https://doi.org/10.1080/10406638.2024.2344766	Santaren, K. C. F., Lopes, E. S., Rocha, H. G. V., Domingos, A. C. A., Jurelevicius, D. A., & Seldin, L. (2024). Naphthalene-Degrading Bacteria with Potential for Remediating Marine Environments. Polycyclic Aromatic Compounds, 1-11.
40	Bacteria AND Hydrocarbon bioremediation AND Brazil	Brazil	Bacteria	Acinetobacter sp., Bacillus sp., Pantoea sp. and Enterobacter sp.	C13-C40 n-alkanes and naphthalene	Laboratory	Removal			2019	https://doi.org/10.1016/j.jenvman.2019.06.018	Sampaio, C. J. S., de Souza, J. R. B., de Carvalho, G. C., Quintella, C. M., & de Abreu Roque, M. R. (2019). Analysis of petroleum biodegradation by a bacterial consortium isolated from worms of the polychaeta class (Annelida): Implications for NPK fertilizer supplementation. Journal of environmental management, 246, 617-624.
41	Bacteria AND Hydrocarbon bioremediation AND Brazil	Brazil	Bacteria	Serratia marcescens	diesel/biodiesel	Laboratory	Degradation			2016	https://doi.org/10.1016/j.ibiod.2016.03.006	de Souza, M. M., Colla, T. S., Bücker, F., Ferrão, M. F., Te Huang, C., Andreazza, R., ... & Bento, F. M. (2016). Biodegradation potential of Serratiamarcescens for diesel/biodiesel blends. International Biodeterioration & Biodegradation, 110, 141-146.
42	Bacteria AND Hydrocarbon bioremediation AND Brazil	Brazil	Bacteria	Bacillus pumilus	Hexadecane	Laboratory	Removal			2014	https://doi.org/10.1016/j.ibiod.2013.11.011	Costa, S. P., Angelim, A. L., de Queiroz, M. D. F. V., & Melo, V. M. M. (2014). Vegetative cells of Bacillus pumilus entrapped in chitosan beads as a product for hydrocarbon biodegradation. International Biodeterioration & Biodegradation, 87, 122-127.
43	Bacteria AND wastewater bioremediation AND Brazil	Brazil	Bacteria	Bacillus cereus	Calcium and nitrate	Laboratory	Removal			2023	https://doi.org/10.1016/j.scitotenv.2022.160935	Anusha, P., Ragavendran, C., Kamaraj, C., Sangeetha, K., Thesai, A. S., Natarajan, D., & Malafaia, G. (2023). Eco-friendly bioremediation of pollutants from contaminated sewage wastewater using special reference bacterial strain of Bacillus cereus SDN1 and their genotoxicological assessment in Allium cepa. Science of The Total Environment, 863, 160935.
44	Bacteria AND wastewater bioremediation AND Brazil	Brazil	Cyanobacterium	Spirulina platensis	Cattle wastewater: BOD, COD, TS, TSS, VSS, NH4, organic nitrogen, phosphorus	Laboratory	Removal			2022	Doi: 10.4025/actascitechnol.v44i1.58806	De Souza, D. S., Valadão, R. C., Nascentes, A. L., da Silva, L. D. B., & de Mendonça, H. V. (2022). Use of the cyanobacterium Spirulina platensis in cattle wastewater bioremediation. Acta Scientiarum. Technology, 44, 58806-e58806.
45	Bacteria AND wastewater bioremediation AND Brazil	Brazil	Bacteria	Klebsiella oxytoca	Manganese - laden wastewaters	Laboratory	Removal			2018	https://doi.org/10.1007/s11270-017-3651-7	Barboza, N. R., Cordeiro, M. M., Santos, P. A., Queiroz, P. S., Leão, V. A., & Guerra-Sá, R. (2018). A new application for klebsiella oxytoca in bioremediation: treatment of manganese-laden wastewaters. Water, Air, & Soil Pollution, 229, 1-8.
46	Bacteria AND wastewater bioremediation AND Brazil	Brazil	Bacteria	Bacteria and archaeal	BTEX	Laboratory	Removal			2015	https://doi.org/10.1016/j.cej.2015.06.106	Firmino, P. I. M., Farias, R. S., Barros, A. N., Buarque, P. M., Rodríguez, E., Lopes, A. C., & dos Santos, A. B. (2015). Understanding the anaerobic BTEX removal in continuous-flow bioreactors for ex situ bioremediation purposes. Chemical Engineering Journal, 281, 272-280.
47	Bacteria AND wastewater bioremediation AND Brazil	Brazil	Bacteria	Bacillus cereus, Bacillus circulans	Phenol	Laboratory	Degradation			2018	https://doi.org/10.5897/AJMR2018.8860	Anna, P. S. A. R., Bruno, F. R. D. O., Renan, D. S. S., Igor, D. A. R., Ariana, A. R., Danns, P. B., ... & José, D. G. V. (2018). Isolation and characterization of phenol degrading Bacillus species from a Southeast Brazilian mangrove sediment. African Journal of Microbiology Research, 12(46), 1032-1038.
48	Bacteria AND wastewater bioremediation AND Brazil	Brazil	Bacteria	Burkholderia cepacia	Benzo(a)pyrene	Laboratory	Removal			2021	https://doi.org/10.1007/s10661-021-08952-z	Cauduro, G. P., Leal, A. L., Marmitt, M., de Ávila, L. G., Kern, G., Quadros, P. D., ... & Valiati, V. H. (2021). New benzo (a) pyrene-degrading strains of the Burkholderia cepacia complex prospected from activated sludge in a petrochemical wastewater treatment plant. Environmental Monitoring and Assessment, 193(4), 163
49	Bacteria AND wastewater bioremediation AND Brazil	Brazil	Bacteria	Clostridium and Klebsiella	Sulfate	Laboratory	Removal			2020	https://doi.org/10.1016/j.jhazmat.2020.122893	Rodrigues, C., Núñez-Gómez, D., Follmann, H. V. D. M., Silveira, D. D., Nagel-Hassemer, M. E., Lapolli, F. R., & Lobo-Recio, M. Á. (2020). Biostimulation of sulfate-reducing bacteria and metallic ions removal from coal mine-impacted water (MIW) using shrimp shell as treatment agent. Journal of Hazardous Materials, 398, 122893
50	Bacteria AND wastewater bioremediation AND Brazil	Brazil	Bacteria	Bacillus sp. and Micrococcus luteus.	Hexachlorobenzene (HCB)	Laboratory	Degradation			2021	https://doi.org/10.1016/j.chemosphere.2021.130875	de Santana Mota, W. J., Santos, G. D. O. S., Doria, A. R., dos Reis Souza, M. R., Krause, L. C., Salazar-Banda, G. R., ... & Hernández-Macedo, M. L. (2021). Enhanced HCB removal using bacteria from mangrove as post-treatment after electrochemical oxidation using a laser-prepared Ti/RuO2–IrO2–TiO2 anode. Chemosphere, 279, 130875.
51	Bacteria AND wastewater bioremediation AND Brazil	Brazil	Cyanobacterium	Spirulina sp.	Nitrate, phosphate, chlorides, sodium	Pilot	Removal			2021	https://doi.org/10.1016/j.aquaculture.2021.737045	Cardoso, L. G., Lombardi, A. T., de Jesus Silva, J. S., Lemos, P. V. F., Costa, J. A. V., de Souza, C. O., ... & Chinalia, F. A. (2021). Scaling-up production of Spirulina sp. LEB18 grown in aquaculture wastewater. Aquaculture, 544, 737045.
52	Bacteria AND wastewater bioremediation AND Brazil	Brazil	Cyanobacterium	Spirulina sp.	Phosphate, COD and nitrate	Pilot	Removal			2020	https://doi.org/10.1016/j.aquaculture.2020.735272	Cardoso, L. G., Duarte, J. H., Andrade, B. B., Lemos, P. V. F., Costa, J. A. V., Druzian, J. I., & Chinalia, F. A. (2020). Spirulina sp. LEB 18 cultivation in outdoor pilot scale using aquaculture wastewater: High biomass, carotenoid, lipid and carbohydrate production. Aquaculture, 525, 735272.
53	Bacteria AND wastewater bioremediation AND Brazil	Brazil	Bacteria	Lactococcus lactis	Azo dye	Laboratory	Degradation			2024	https://doi.org/10.1016/j.jece.2024.113670	Oliveira, J. M., Poulsen, J. S., Foresti, E., & Nielsen, J. L. (2024). New insights into the mechanism of azo dye biodegradation by Lactococcus lactis. Journal of Environmental Chemical Engineering, 12(5), 113670.
54	Bacteria AND wastewater bioremediation AND Brazil	Brazil	Bacteria	Heterotrophic bacteria	Nitrate and COD	Laboratory	Removal			2020	https://doi.org/10.5004/dwt.2020.26383	Vidotto, M. M., Liduino, V. S., Andrade, T., Faria, J. K., & de Freitas Bueno, R. (2020). Remediation of nitrate-contaminated groundwater in a denitrifying bioelectrochemical system. Desalination and Water Treatment, 205, 131-138.
55	Bacteria AND wastewater bioremediation AND Brazil	Brazil	Bacteria / Fungi consortium	Mucor racemosus , Marasmiellus sp. , Bacillus subtilis , and Dietzia maris	Remazol Brilliant Blue R (RBBR)	Laboratory	Removal			2021	https://doi.org/10.1016/j.chemosphere.2020.129190	Vieira, G. A. L., Cabral, L., Otero, I. V. R., Ferro, M., de Faria, A. U., de Oliveira, V. M., ... & Sette, L. D. (2021). Marine associated microbial consortium applied to RBBR textile dye detoxification and decolorization: Combined approach and metatranscriptomic analysis. Chemosphere, 267, 129190.
56	Bacteria AND hydrocarbon removal AND peru	Brazil	Bacteria	Proteobacterium, Pseudomonas, Exiguobacterium	petroleum hydrocarbons	Laboratory	Degradation			2018	http://dx.doi.org/10.15381/rpb.v25i4.15537	Lustosa, M. A., López, J. A., Freire, K. C. S., Padilha, F. F., Hernández-Macedo, M. L., & Cabrera-Padilla, R. Y. (2018). Petroleum hydrocarbon degradation by isolated mangrove bacteria. Revista peruana de biología, 25(4), 453-456.
57	Fungi AND Hydrocarbon removal AND Brazil	Brazil	Fungi	Fusarium sp., Penicillium sp. and Penicillium sp.	Fluoranthene	Laboratory	Degradation			2021	https://doi.org/10.21577/0103-5053.20210078
58	Fungi AND Hydrocarbon removal AND Brazil	Brazil	Fungi	Marasmiellus sp.	Pyrene	Laboratory	Degradation			2018	https://doi.org/10.1016/j.bjm.2018.04.007	Vieira, G. A., Magrini, M. J., Bonugli-Santos, R. C., Rodrigues, M. V., & Sette, L. D. (2018). Polycyclic aromatic hydrocarbons degradation by marine-derived basidiomycetes: optimization of the degradation process. brazilian journal of microbiology, 49, 749-756.
59	Fungi AND Hydrocarbon removal AND Brazil	Brazil	Fungi	Trichoderma asperellum and Penicillium pedernalense	Total petroleum hydrocarbon (TPH)	Laboratory	Degradation			2024	https://doi.org/10.1016/j.envpol.2024.124431	Blanc, D. C., Duarte, J. A., & Fiaux, S. B. (2024). Indigenous fungi with the ability to biodegrade hydrocarbons in diesel-contaminated soil are isolated and selected using a simple methodology. Environmental Pollution, 357, 124431.
60	Fungi AND Hydrocarbon removal AND Brazil	Brazil	Fungi	Megasporoporia sp.	Diesel oil	Laboratory	Degradation			2016	https://doi.org/10.1007/s11270-016-3101-y	de Lima Souza, H. M., Sette, L. D., Da Mota, A. J., do Nascimento Neto, J. F., Rodrigues, A., de Oliveira, T. B., ... & Zanotto, S. P. (2016). Filamentous fungi isolates of contaminated sediment in the Amazon region with the potential for benzo (a) pyrene degradation. Water, Air, & Soil Pollution, 227, 1-13.
61	Fungi AND Hydrocarbon removal AND Brazil	Brazil	Fungi/bacteria consortium	A. sclerotiorum, C. cladosporioides, B. subtilis, and C. laurentii	Total petroleum hydrocarbon (TPH)	Laboratory	Degradation			2018	DOI: 10.3303/CET1864091	Almeida, D., Da Silva, R. S., Brasileiro, P., Luna, J., Silva, M. D. G., Rufino, R., ... & Sarubbo, L. (2018). Application of a biosurfactant from Candida tropicalis UCP 0996 produced in low-cost substrates for hydrophobic contaminants removal. Chemical Engineering Transactions, 64, 541-546.
62	Fungi AND Hydrocarbon removal AND Brazil	Brazil	Fungi	Pleurotus sajor-caj	Phenol	Laboratory	Removal			2019	https://doi.org/10.1016/j.jenvman.2019.02.011	Bettin, F., Cousseau, F., Martins, K., Boff, N. A., Zaccaria, S., da Silveira, M. M., & Dillon, A. J. P. (2019). Phenol removal by laccases and other phenol oxidases of Pleurotus sajor-caju PS-2001 in submerged cultivations and aqueous mixtures. Journal of environmental management, 236, 581-590.
63	Fungi AND Hydrocarbon bioremediation AND Brazil	Brazil	Fungi/bacteria consortium	Pseudomonas aeruginosa, Candida albicans, Aspergillus flavus, and Fusarium sp.	Benzo[a]pyrene	Laboratory	Degradation			2015	https://doi.org/10.1007/s11270-015-2582-4	Waszak, D. Q., da Cunha, A. C. B., Agarrallua, M. R., Goebel, C. S., & Sampaio, C. H. (2015). Bioremediation of a benzo [a] pyrene-contaminated soil using a microbial consortium with Pseudomonas aeruginosa, Candida albicans, Aspergillus flavus, and Fusarium sp. Water, Air, & Soil Pollution, 226, 1-11.
64	Fungi AND Hydrocarbon bioremediation AND Brazil	Brazil	Fungi/bacteria consortium	Trichoderma koningiopsis, Serratia marcescens and Burkholderia cepacia	PAH and TPH (C5-C40)	Laboratory	Degradation			2024	Paulo Silva Monteiro, João and Felipe da Silva, André and Duarte, Rubens and Gianchi, Admir, Exploring Novel Fungal-Bacterial Consortia for Enhanced Petroleum Hydrocarbon Degradation. Available at SSRN: https://ssrn.com/abstract=4895083 or http://dx.doi.org/10.2139/ssrn.4895083	Paulo Silva Monteiro, J., Felipe da Silva, A., Duarte, R., & Gianchi, A. Exploring Novel Fungal-Bacterial Consortia for Enhanced Petroleum Hydrocarbon Degradation. André and Duarte, Rubens and Gianchi, Admir, Exploring Novel Fungal-Bacterial Consortia for Enhanced Petroleum Hydrocarbon Degradation.
65	Fungi AND Hydrocarbon bioremediation AND Brazil	Brazil	Fungi	Didymellaceae sp.	Anthracene	Laboratory	Degradation			2023	https://doi.org/10.1007/s11274-023-03590-8	Bonatti, E., Dos Santos, A., Birolli, W. G., & Rodrigues-Filho, E. (2023). Endophytic, extremophilic and entomophilic fungi strains biodegrade anthracene showing potential for bioremediation. World Journal of Microbiology and Biotechnology, 39(6), 152.
66	Fungi AND Hydrocarbon bioremediation AND Brazil	Brazil	Fungi/Bacteria	Cladosporium sp., Penicillium sp., Trichoderma sp., Fusarium sp., and Aspergillus fumigatus.	Polycyclic aromatic hydrocarbons (PAHs).	Laboratory	Removal			2016	https://doi.org/10.1007/s11270-016-2939-3	de Souza Pohren, R., de Oliveira Leite, D. A. N., de Franceschi de Angelis, D., & Vargas, V. M. F. (2016). Performance of simulated bioremediation in real samples of soils contaminated with PAHs. Water, Air, & Soil Pollution, 227, 1-14.
67	Fungi AND wastewater bioremediation AND Brazil	Brazil	Fungi	Aspergillus sclerotiorum	High-fat dairy wastewater: Oils and grease	Laboratory	Degradation			2023	https://doi.org/10.1007/s11356-022-24669-z	de Moura Dickel, J. D., Carvalho, J. K., Silveira, M. A. D., Menegotto dos Santos, P., Rodrigues, M. L. F., Fagundes-Klen, M. R., ... & da Rosa, M. F. (2023). Aspergillus sclerotiorum lipolytic activity and its application in bioremediation of high-fat dairy wastewater environments. Environmental Science and Pollution Research, 30(13), 35517-35527
68	Fungi AND wastewater bioremediation AND Brazil	Brazil	Fungi / Microalgae	Penicillium oxalicum and Cunninghamella echinulata, Tetradesmus obliquus	Cheese whey wastewater: COD, total nitrogen, total phosphorus	Laboratory	Removal			2024	https://doi.org/10.1080/09593330.2024.2357695	Almeida Medeiros, J., Eduardo de Farias Silva, C., Santos, G. K. S., Almeida Alves do Nascimento, M., Pimentel de Andrade, F., Luciano Ferreira de Sá Filho, M., ... & Maria Rosas Garcia Almeida, R. (2024). Tertiary treatment of dairy wastewater applying a microalga-fungus consortium. Environmental Technology, 1-17.
69	Fungi AND wastewater bioremediation AND Brazil	Brazil	Fungi / Microalgae	Tetradesmus obliquus, Aspergillus niger, Penicillium oxalicum, and Cunninghamella echinulata	Oil-produced water (Total petroleum hydrocarbons)	Laboratory	Removal			2024	https://doi.org/10.1007/s40974-023-00307-3	de Andrade, F. P., da Silva Gonçalves, A. H., De Farias Silva, C. E., Macário, L. R., da Silva, J. V. O. N., da Gama, B. M. V., ... & Tonholo, J. (2024). Treatment of oil-produced water using a fungus–microalga consortium. Energy, Ecology and Environment, 9(2), 144-158.
70	Fungi AND wastewater bioremediation AND Brazil	Brazil	Fungi	Pleurotus ostreatoroseus, P. ostreatus, Pycnoporus sanguineus and Fusidium sp.	Dye (methylene blue)	Laboratory	Degradation			2017	https://doi.org/10.1590/1413-70542017415002917	Menezes, G. D. S., Carvalho, T. A. D., Almeida, W. D. S., Sussuchi, E. M., Viégas, P. R. A., & Marino, R. H. (2017). Bioremediation potential of filamentous fungi in methylene blue: Solid and liquid culture media. Ciência e Agrotecnologia, 41(5), 526-532.
71	Fungi AND wastewater bioremediation AND Brazil	Brazil	Fungi	Inonotus rickii, Ganoderma stipitatum, Hydnopolyporus palmatus	Pasty wastes (Biosolids)	Laboratory	Degradation			2019	http://dx.doi.org/10.21664/2238-8869.2019v8i1.p35-51	Naves, L. R., Da Silva, L. L., Da Cunha, E. L., De Almeida, V. F. R., De Sá, A. S. F., Sena, B. L., ... & Dos Santos, S. X. (2019). Filamentous fungi as promising agents for the biodegradation of biosolids compounds. Fronteiras: Journal of Social, Technological and Environmental Science, 8(2), 35-51.
72	Fungi AND wastewater bioremediation AND Brazil	Brazil	Fungi	Pleurotus Florida	Phenolic compounds, BOD, COD	Laboratory	Removal			2022	https://doi.org/10.4136/ambi-agua.2817	Scherer, C. E., & Barreto-Rodrigues, M. (2022). Combination of catalytic ozonation and fungal bioremediation for treatment from effluent from the laminate production industry. Revista Ambiente & Água, 17(6), e2817.
73	Fungi AND wastewater bioremediation AND Brazil	Brazil	Fungi	Phlebiopsis sp., Coriolopsis sp.	Indigo Carmine Dye (ICD) and Textile Effluent (TE)	Laboratory	Degradation			2022	https://doi.org/10.33448/rsd-v11i9.31610	Barrera, N. E., dos Santos Neto, I. J., de Oliveira, V. R. T., & de Gusmão, N. B. (2022). Bioremediation potential of industrial laundry effluent by agaricomycetes from brazilian tropical dry forest. Research, Society and Development, 11(9), e23111931610-e23111931610.
74	Fungi AND wastewater bioremediation AND Brazil	Brazil	Fungi	Ganoderma lipsiense	Brewery wastewater (COD, nitrate, phosphorus)	Laboratory	Removal			2024	https://doi.org/10.1007/s12649-024-02468-6	Timm, T. G., Schipmann, D. B. D., Costa, T. M., & Tavares, L. B. B. (2024). Remediation of brewery wastewater and reuse for β-glucans production by basidiomycete fungi. Waste and Biomass Valorization, 1-17
75	Fungi AND wastewater bioremediation AND Brazil	Brazil	Fungi	Candida spp.	Landfill leachate	Laboratory	Removal			2023	DOI: 10.15628/holos.2023.16307	Pesenti, M. E. A., Marques, T. A., Campos, V. A., Urata, S. L., & Prates, K. V. M. C. (2023). EVALUATION OF THE BIOREMEDIATION POTENTIAL OF CANDIDA spp. AND TRICHOPHYTON spp. FUNGI IN THE TREATMENT OF LEACHATE FROM A LANDFILL. Holos, 5(39).
76	Fungi AND wastewater bioremediation AND Brazil	Brazil	Fungi	Aspergillus sydowii, Aspergillus sydowii	Remazol Brilliant Blue R synthetic dye	Laboratory	Removal			2021	https://doi.org/10.1590/0001-3765202120191581	Bernal, S. P., Lira, M., Jean-Baptiste, J., Garcia, P. E., Batista, E., Ottoni, J. R., & Passarini, M. R. (2021). Biotechnological potential of microorganisms from textile effluent: isolation, enzymatic activity and dye discoloration. Anais da Academia Brasileira de Ciencias, 93, e20191581.
77	Fungi AND wastewater bioremediation AND Brazil	Brazil	Fungi	Pleurotus sp.	Methylene blue dye	Laboratory	Removal			2018	https://doi.org/10.4136/ambi-agua.2247	Maas, A. S. V. D., Silva, N. J. R. D., Costa, A. S. V. D., Barros, A. R., & Bomfeti, C. A. (2018). The degradation of methylene blue dye by the strains of Pleurotus sp. with potential applications in bioremediation processes. Revista Ambiente & Água, 13(4), e2247.
78	Fungi AND wastewater bioremediation AND Brazil	Brazil	Fungi	Trichoderma atroviride	Textile effluent	Laboratory	Removal			2017	https://doi.org/10.3390/ijerph14040373	Silva Lisboa, D., Santos, C., Barbosa, R. N., Magalhães, O., Paiva, L. M., Moreira, K. A., ... & Souza-Motta, C. M. (2017). Requalification of a Brazilian Trichoderma collection and screening of its capability to decolourise real textile effluent. International journal of environmental research and public health, 14(4), 373.
79	Fungi AND wastewater bioremediation AND Brazil	Brazil	Fungi	Pleurotus ostreatus	Phenols, COD, Escherichia coli.	Laboratory	Removal			2019	https://doi.org/10.1016/j.jhazmat.2019.120790	Heinz, O. L., Cunha, M. A., Amorim, J. S., Barbosa-Dekker, A. M., Dekker, R. F., & Barreto-Rodrigues, M. (2019). Combined fungal and photo-oxidative Fenton processes for the treatment of wood-laminate industrial waste effluent. Journal of hazardous materials, 379, 120790.
80	Fungi AND wastewater bioremediation AND Brazil	Brazil	Fungi	Phanerochaete chrisosporium	Indigo carmine dye, COD, ammonia, nitrite and nitrate	Laboratory	Removal			2021	https://doi.org/10.1590/1678-4324-2021200503	Santos, A. D. O., Bandeira, L., Silva, G. M. M., Wanderley, C. R. P., & Rodrigues, K. (2021). Use of Phanerochaete Chrysosporium in a Semibatch Reactor for Removal of Indigo Carmine from Synthetic Textile Wastewater. Brazilian Archives of Biology and Technology, 64, e21200503.
81	Fungi AND wastewater bioremediation AND Brazil	Brazil	Fungi	Theobroma grandiflorum, Pycnoporus sanguineus	17-α-ethinylestradiol (EE2)	Laboratory	Removal			2018	https://doi.org/10.1080/10826068.2018.1466161	Golveia, J. C., Santiago, M. F., Sales, P. T., Sartoratto, A., Ponezi, A. N., Thomaz, D. V., ... & F. Bara, M. T. (2018). Cupuaçu (Theobroma grandiflorum) residue and its potential application in the bioremediation of 17-Α-ethinylestradiol as a Pycnoporus sanguineus laccase inducer. Preparative Biochemistry and Biotechnology, 48(6), 541-548.
82	Fungi AND wastewater bioremediation AND Brazil	Brazil	Fungi / Microalgae consortium	Tetradesmus obliquus and Cuninghamella echinulata	Chemical oxygen demand (COD), total nitrogen (TN), and total phosphorus (TP)	Laboratory	Removal			2024	https://doi.org/10.3390/pr12081573	Monteiro dos Santos, L., Barbosa da Silva, J. C., de Farias Silva, C. E., Villar da Gama, B. M., Almeida Medeiros, J., Markou, G., ... & Abud, A. K. D. S. (2024). Co-Cultivation between the Microalga Tetradesmus obliquus and Filamentous Fungus Cunninghamella echinulata Improves Tertiary Treatment of Cheese Whey Effluent in Semicontinuous Mode. Processes, 12(8), 1573.
83	Fungi AND wastewater bioremediation AND Brazil	Brazil	Fungi	Penicillium cf. oxalicum	Sulphur Indigo Blue dye	Laboratory	Removal			2022	https://doi.org/10.1590/0001-3765202220210234	Kita, D. M., Giovanella, P., Yoshinaga, T. T., Pellizzer, E. P., & Sette, L. D. (2022). Antarctic fungi applied to textile dye bioremediation. Anais da Academia Brasileira de Ciências, 94(suppl 1), e20210234.
84	Fungi AND wastewater bioremediation AND Brazil	Brazil	Fungi	Trametes villosa	Tannery wastewaters	Laboratory	Removal			2019	https://doi.org/10.1016/j.bej.2018.10.002	Ortiz-Monsalve, S., Valente, P., Poll, E., Jaramillo-García, V., Henriques, J. A. P., & Gutterres, M. (2019). Biodecolourization and biodetoxification of dye-containing wastewaters from leather dyeing by the native fungal strain Trametes villosa SCS-10. Biochemical Engineering Journal, 141, 19-28.
85	Fungi AND wastewater bioremediation AND Brazil	Brazil	Fungi	Aspergillus flavus	Textile dyes (Reactive Black 5 )	Laboratory	Removal			2023	https://doi.org/10.1016/j.chemosphere.2023.139956	Polli, A. D., de Oliveira Junior, V. A., dos Santos Ribeiro, M. A., Polonio, J. C., Rosini, B., dos Santos Oliveira, J. A., ... & Azevedo, J. L. (2023). Synthesis, characterization, and reusability of novel nanobiocomposite of endophytic fungus Aspergillus flavus and magnetic nanoparticles (Fe3O4) with dye bioremediation potential. Chemosphere, 340, 139956.
86	Fungi AND wastewater bioremediation AND Brazil	Brazil	Fungi	Phanerochaete sp.	Bisphenol A (BPA)	Laboratory	Removal			2023	https://doi.org/10.1007/s11274-023-03715-z	Conceição, J. C. S., Alvarega, A. D., Mercante, L. A., Correa, D. S., & Silva, E. O. (2023). Endophytic fungus from Handroanthus impetiginosus immobilized on electrospun nanofibrous membrane for bioremoval of bisphenol A. World Journal of Microbiology and Biotechnology, 39(10), 261.
87	Fungi AND wastewater bioremediation AND Brazil	Brazil	Fungi	Trametes lactinea	Textile effluent	Laboratory	Removal			2023	https://doi.org/10.4136/ambi-agua.2913	Oliveira, J. F. D., Coelho, L. C. B. B., Silva, L. A. D. O. D., & Gusmão, N. B. D. (2023). Screening of some Brazilian fungi and bacteria able to decolor a textile effluent and evaluation of effluent toxicity on Artemia salina. Revista Ambiente & Água, 18, e2913.
88	Fungi AND wastewater bioremediation AND Brazil	Brazil	Fungi/Bacteria	Paecilomyces sp. and unidentified bacteria	Landfill leachate	Laboratory	Removal			2022	https://doi.org/10.1590/0001-3765202220210642	Garcete, L. A., Martinez, J. E., Barrera, D. B., Bonugli-Santos, R. C., & Passarini, M. R. (2022). Biotechnological potential of microorganisms from landfill leachate: isolation, antibiotic resistance and leachate discoloration. Anais da Academia Brasileira de Ciências, 94(3), e20210642.
89	Fungi AND wastewater bioremediation AND Brazil	Brazil	Fungi	Aspergillus brasiliensis	Methyl p-coumarate	Laboratory	Degradation			2021	https://doi.org/10.1016/j.ibiod.2020.105167	Conceição, J. C. S., Vieira, T. M., Crotti, A. E. M., dos Anjos, J. P., Chagas-Paula, D. A., Vieira, A. A., & Silva, E. O. (2021). Aspergillus brasiliensis-mediated biotransformation of methyl p-coumarate via phenyloxiran moiety: A predictive model for environmental bioremediation. International Biodeterioration & Biodegradation, 158, 105167.
90	Fungi AND wastewater bioremediation AND Brazil	Brazil	Fungi	Ganoderma lucidum	Dye solution	Laboratory	Removal			2018	https://doi.org/10.1590/1519-6984.175074	Chicatto, J. A., Rainert, K. T., Gonçalves, M. J., Helm, C. V., Altmajer-Vaz, D., & Tavares, L. B. B. (2018). Decolorization of textile industry wastewater in solid state fermentation with Peach-Palm (Bactris gasipaes) residue. Brazilian Journal of Biology, 78(04), 718-727.
91	Fungi AND wastewater bioremediation AND Brazil	Brazil	Fungi	Aspergillus sp., Penicillium sp.	Indigo carmine dye	Laboratory	Removal			2018		Lira, D. D., Leite, B. H., Silva, P. B., Vicalvi-Costa, M. C. V., Silva, P. A., de Melo, E. J. V., ... & Gusmão, N. B. (2018). Discoloration of textile dye and wastewater from industrial laundry by fungi from mineral water. Exploring Microorganisms: Recent Advances in Applied Microbiology, 54.
92	Fungi AND wastewater bioremediation AND Brazil	Brazil	Fungi	Trametes lactinea	Indigo carmine	Laboratory	Removal			2022	https://doi.org/10.1590/0102-33062021abb0356	Ferreira-Silva, V., Gusmão, N. B. D., Gibertoni, T. B., & Silva, L. A. D. O. D. (2022). Trametes lactinea and T. villosa collected in Brazil are able to discolor indigo carmine. Acta Botanica Brasilica, 36, e2021abb0356.
93	Fungi AND wastewater bioremediation AND Brazil	Brazil	Fungi	Trichoderma sp., Penicillium spp.	Pyrene	Laboratory	Degradation			2024	https://doi.org/10.1007/s42770-024-01536-2	Nogueira, O. M. N., Bernal, S. P. F., Peres, C. K., Boroski, M., & Passarini, M. R. Z. (2024). Isolation of marine-derived filamentous fungi and their potential application for bioremediation process. Brazilian Journal of Microbiology, 1-10.
94	Microalgae AND Hydrocarbon removal AND Brazil	Brazil	Microalgae	Nannochloropsis oculata	Policyclic aromatic hydrocarbons	Laboratory	Degradation	No	Culture Collection of Algae at The University of Texas at Austin	2024	https://doi.org/10.1016/j.chemosphere.2021.130775	Marques, I. M., Oliveira, A. C. V., de Oliveira, O. M. C., Sales, E. A., & Moreira, Í. T. A. (2021). A photobioreactor using Nannochloropsis oculata marine microalgae for removal of polycyclic aromatic hydrocarbons and sorption of metals in produced water. Chemosphere, 281, 130775.
95	Microalgae AND Hydrocarbon removal AND Brazil	Brazil	Microalgae	Chlorella sp.	Policyclic aromatic hydrocarbons	Laboratory	Removal	No	Not mentioned	2024	https://doi.org/10.1016/j.envres.2024.119672	Ramirez, K. D. R., Ñañez, K. B., Gomez, C. L. G., & Moreira, Í. T. A. (2024). Efficient PAHs Removal and CO2 Fixation by marine microalgae in wastewater using an airlift photobioreactor for biofuel production. Environmental Research, 119672.
96	Microalgae AND Hydrocarbon removal AND Brazil	Brazil	Microalgae	Chlorella vulgaris	Policyclic aromatic hydrocarbons	Laboratory	Removal	No	Culture Collection of Algae at The University of Texas at Austin (UTEX	2024	https://doi.org/10.1016/j.chemosphere.2024.141931	Ñañez, K. B., Ramirez, K. D. R., de Oliveira, O. M. C., Reyes, C. Y., & Moreira, Í. T. A. (2024). Removal of polycyclic aromatic hydrocarbons (PAHs) from produced water using the microalgae Chlorella vulgaris cultivated in mixotrophic and heterotrophic conditions. Chemosphere, 356, 141931.
97	Microalgae AND Hydrocarbon removal AND Brazil	Brazil	Microalgae	Nannochloropsis oculata	Crude oil	Laboratory	Degradation	No	Bioenergy Laboratory and Catalysis	2022	https://doi.org/10.1007/s11270-022-05951-9	Almeida, J. C., Marques, I. M., De Souza, J. R. B., Moreira, Í. T. A., & De Oliveira, O. M. C. (2022). Phycoremediation of Coastal Marine Water Contaminated with Dissolved Oil by Nannochloropsis oculata. Water, Air, & Soil Pollution, 233(11), 469.
98	Microalgae AND Hydrocarbon removal AND Brazil	Brazil	Microalgae	Scenedesmus	COD, phosphorus, ammoniacal nitrogen, nitrogen	Pilot	Removal			2019	https://doi.org/10.1002/jctb.6117	Pacheco, M. M., Hoeltz, M., Bjerk, T. R., de Souza, M. P., da Silva, L. F., Gressler, P. D., ... & Schneider, R. C. (2019). Evaluation of microalgae growth in a mixed‐type photobioreactor system for the phycoremediation of wastewater. Journal of Chemical Technology & Biotechnology, 94(10), 3102-3110
99	Microalgae AND Hydrocarbon removal AND Brazil	Brazil	Cyanobacterium	Spirulina platensis	Diesel and biodiesel	Laboratory	Removal	No	Laboratory of Biochemical Engineering of the Federal University of Rio Grande	2017	https://doi.org/10.1061/(ASCE)EE.1943-7870.0001165	Decesaro, A., Rampel, A., Machado, T. S., Thomé, A., Reddy, K., Margarites, A. C., & Colla, L. M. (2017). Bioremediation of soil contaminated with diesel and biodiesel fuel using biostimulation with microalgae biomass. Journal of Environmental Engineering, 143(4), 04016091.
100	Microalgae AND Hydrocarbon removal AND Brazil	Brazil	Microalgae	Chlorella	COD, total N,	Pilot	Removal			2024	https://doi.org/10.21203/rs.3.rs-3760715/v1	de Oliveira, F. R., Lutterbeck, C. A., de Souza Schneider, R. D. C., Rodriguez, A. L., Baggiotto, C., Kersting, M., ... & Machado, E. L. (2024). Sequential use of Microalgae and Constructed Wetlands and its potential to remove organic load, toxicity and pharmaceuticals from urban wastewaters.
101	Microalgae AND Hydrocarbon removal AND Brazil	Brazil	Microalgae	Not mentioned	COD, BOD5, N-NH3	Pilot	Removal			2020	https://doi.org/10.1016/j.scitotenv.2019.135864	Silveira, E. O., Lutterbeck, C. A., Machado, Ê. L., Rodrigues, L. R., Rieger, A., Beckenkamp, F., & Lobo, E. A. (2020). Biomonitoring of urban wastewaters treated by an integrated system combining microalgae and constructed wetlands. Science of the Total Environment, 705, 135864.
102	Microalgae AND Hydrocarbon removal AND Brazil	Brazil	Microalgae	Chlorella vulgaris	Total petroleum hydrocarbons	Laboratory	Removal			2022	https://doi.org/10.1016/j.eti.2021.102204	Silva, D. A., Cardoso, L. G., de Jesus Silva, J. S., de Souza, C. O., Lemos, P. V. F., de Almeida, P. F., ... & Druzian, J. I. (2022). Strategy for the cultivation of Chlorella vulgaris with high biomass production and biofuel potential in wastewater from the oil industry. Environmental Technology & Innovation, 25, 102204.
103	Microalgae AND Hydrocarbon removal AND Brazil	Brazil	Microalgae	Scenedesmus sp.	Sanitary landfill leachate (N and P)	Laboratory	Removal			2021	https://doi.org/10.1016/j.jclepro.2021.127094	de Souza, L., Lima, A. S., Matos, Â. P., Wheeler, R. M., Bork, J. A., Cubas, A. L. V., & Moecke, E. H. S. (2021). Biopolishing sanitary landfill leachate via cultivation of lipid-rich Scenedesmus microalgae. Journal of Cleaner Production, 303, 127094.
104	Microalgae AND Hydrocarbon removal AND Brazil	Brazil	Microalgae	Chlorella vulgaris	Total Petroleum Hydrocarbons (TPHs)	Laboratory	Removal			2024	https://dx.doi.org/10.2139/ssrn.4760981	Ramirez, K. D. R., Costa, D., Lima, D., Gomez, C., Ñañez, K., Pontes, K., & Moreira, Í. T. Potential of H2-Enriched Gaseous Fuel Production from Microalgae Biomass Cultivated in Industrial Wastewater. Available at SSRN 4760981.
105	Microalgae AND Hydrocarbon removal AND Brazil	Brazil	Microalgae	Botryococcus braunii	Phosphorus, nitrogen	Laboratory	Removal			2017	https://doi.org/10.1016/j.jwpe.2017.06.006	Rinna, F., Buono, S., Cabanelas, I. T. D., Nascimento, I. A., Sansone, G., & Barone, C. M. A. (2017). Wastewater treatment by microalgae can generate high quality biodiesel feedstock. Journal of water process engineering, 18, 144-149.
106	Microalgae AND Hydrocarbon removal AND Brazil	Brazil	Microalgae	Chlorella vulgaris, Desmodesmus subspicatus and Raphidocelis subcapitata	Ethidium Bromide (EtBr)	Laboratory	Removal			2020	https://doi.org/10.1080/15226514.2020.1743968	de Almeida, H. C., Salomão, A. L. D. S., Lambert, J., Teixeira, L. C. R. S., & Marques, M. (2020). Phycoremediation potential of microalgae species for ethidium bromide removal from aqueous media. International Journal of Phytoremediation, 22(11), 1168-1174.
107	Microalgae AND bioremediation AND Brazil	Brazil	Microalgae	Chlorella vulgaris	Wastewater	Laboratory	Removal	No	Canadian Phycological Culture Centre(CPCC)	2020	http://dx.doi.org/10.33448/rsd-v9i7.4882	Marques, I. M., Melo, N. R., Oliveira, A. C. V., & Moreira, Í. T. A. (2020). Bioremediation of urban river wastewater using Chlorella vulgaris microalgae to generate biomass with potential for biodiesel production. Research, society and development, 9(7), e823974882-e823974882.
108	Microalgae AND bioremediation AND Brazil	Brazil	Microalgae	Scenedesmus sp.	Nitrogen and phosphorus	Laboratory	Removal			2017	https://doi.org/10.1007/s10098-017-1361-x	Scherer, M. D., de Oliveira, A. C., Filho, F. J. C. M., Ugaya, C. M. L., Mariano, A. B., & Vargas, J. V. C. (2017). Environmental study of producing microalgal biomass and bioremediation of cattle manure effluents by microalgae cultivation. Clean Technologies and Environmental Policy, 19, 1745-1759.
109	Microalgae AND bioremediation AND Brazil	Brazil	Microalgae	Chlorella minutissima	Cassava wastewater	Laboratory	Removal			2021	https://doi.org/10.1007/s11270-021-05199-9	de Faria Ferreira Carraro, C., Loures, C. C. A., & de Castro, J. A. (2021). Microalgae technique for bioremediation treatment of cassava wastewater. Water, Air, & Soil Pollution, 232(7), 281.
110	Microalgae AND bioremediation AND Brazil	Brazil	Microalgae	Chlorella minutissima	COD (Chemical Oxygen Demand), SS (Sedimentable Solids)	Laboratory	Removal			2022	https://doi.org/10.1007/s11270-021-05199-9	Carraro, C. D. F. F., Loures, C. C. A., & de Castro, J. A. (2022). Microalgae bioremediation and CO2 fixation of industrial wastewater. Cleaner Engineering and Technology, 8, 100466.
111	Microalgae AND bioremediation AND Brazil	Brazil	Microalgae	Scenedesmus acuminatus, Chlorella vulgaris and Planktothrix isothrix	Nutrients from domestic wastewater (Ammonia, nitrate, Orthophosphate)	Laboratory	Removal			2024	https://doi.org/10.1590/1809-4392202303621	CASTRO-MENDES, R., NASCIMENTO, R. G., BANDEIRA, M. G., PRIMEIRO, L. J., ARZÁBE, A. F., & SANTOS-SILVA, E. N. D. (2024). Use of microalgae in the bioremediation of water eutrophicated by domestic effluent in an urban pond in the Amazon. Acta Amazonica, 54, e54es23362.
112	Microalgae AND bioremediation AND Brazil	Brazil	Microalgae	Chlorella sorokiniana	Nitrogen (N), pHosphorus (P) and chemical oxygen demand (COD)					2022	https://doi.org/10.1016/j.biteb.2021.100933	Melo, J. M., Telles, T. S., Ribeiro, M. R., de Carvalho Junior, O., & Andrade, D. S. (2022). Chlorella sorokiniana as bioremediator of wastewater: Nutrient removal, biomass production, and potential profit. Bioresource Technology Reports, 17, 100933.
113	Microalgae AND bioremediation AND Brazil	Brazil	Microalgae	Chlorella sp.	Nitrogen, COD	Laboratory	Removal			2023	http://doi.org/10.6008/CBPC2237-9290.2023.002.0005	Fehrenbach, G. W., Sitowski, A., Murphy, E., Major, I., Pereira, C., & Leite, F. P. L. (2023). Bioremediation and biomass production by Chlorella sp. isolated from effluent treatment station of a parboiled rice industry. Natural Resources, 13(2), 35-43.
114	Microalgae AND bioremediation AND Brazil	Brazil	Cyanobacterium	Spirulina sp.	Aquaculture wastewater (sulfate, phosphate, bromine , and COD )	Laboratory	Removal			2021	https://doi.org/10.1007/s12155-020-10153-4	Cardoso, L. G., Duarte, J. H., Costa, J. A. V., de Jesus Assis, D., Lemos, P. V. F., Druzian, J. I., ... & Chinalia, F. A. (2021). Spirulina sp. as a bioremediation agent for aquaculture wastewater: production of high added value compounds and estimation of theoretical biodiesel. BioEnergy Research, 14, 254-264.
115	Microalgae AND bioremediation AND Brazil	Brazil	Microalgae	Chlorella minutíssima,	Leachate ( COD)	Laboratory	Removal			2023	https://doi.org/10.17159/wsa/2023.v49.i4.4027	dos Santos, W. R., Pereira, P., dos Santos, L. F., & Tagliaferro, G. V. (2023). Effects of leachate concentration, carbon dioxide and aeration flow rate on chlorophyll and carotenoid productivity and bioremediation potential of the microalga Chlorella minutissima. Water SA, 49(4), 387-395.
116	Microalgae AND bioremediation AND Brazil	Brazil	Microalgae	Desmodesmus subspicatus	Nutrients from wastewater	Laboratory	Removal			2014	https://doi.org/10.1080/09593330.2013.822523	Gressler, P., Bjerk, T., Schneider, R., Souza, M., Lobo, E., Zappe, A., ... & Moraes, M. (2014). Cultivation of Desmodesmus subspicatus in a tubular photobioreactor for bioremediation and microalgae oil production. Environmental technology, 35(2), 209-219.
117	Microalgae AND bioremediation AND Brazil	Brazil	Microalgae	Scenedesmus obliquus	Cattle stable wastewater	Laboratory	Removal	No	Coimbra University Culture Collection, Portugal (strain ACOI 204/07)	2018	https://doi.org/10.1016/j.scitotenv.2018.03.157	de Mendonça, H. V., Ometto, J. P. H. B., Otenio, M. H., Marques, I. P. R., & Dos Reis, A. J. D. (2018). Microalgae-mediated bioremediation and valorization of cattle wastewater previously digested in a hybrid anaerobic reactor using a photobioreactor: comparison between batch and continuous operation. Science of the Total Environment, 633, 1-11.
118	Microalgae AND bioremediation AND Brazil	Brazil	Microalgae	Chlorella sp.	Landfill leachate	Pilot	Removal			2016	https://doi.org/10.9734/BJECC/2016/29831	Reis, C., Loures, C., Castro, H., Rós, P., Santos, J., & Silva, M. (2016). Microalgae assisted bioremediation of landfill leachate using a biocoil reactor: evaluation of operational conditions using taguchi experimental design. British Journal of Environment and Climate Change, 6(4), 299-308.
119	Microalgae AND bioremediation AND Brazil	Brazil	Microalgae	Tetradesmus obliquus	Cattle wastewater (COD, N-NH4+, PO)	Laboratory	Removal			2024	https://doi.org/10.20944/preprints202409.2171.v1	da Silva, G. H., dos Santos Renato, N., Borges, A. C., Martins, M. A., dos Reis, A. J. D., & Otenio, M. H. (2024). Valorization and Bioremediation of Digestate from Anaerobic Co-Digestion of Giant Reed (Arundo donax L.) and Cattle Wastewater Using Microalgae.
120	Microalgae AND bioremediation AND Brazil	Brazil	Cyanobacterium	Arthrospira sp.	Brewery wastewater (Nitrate, ammonium, and sulfate)	Pilot	Removal			2024	https://doi.org/10.1007/s10811-024-03263-5	Lima e Silva, A., Kurpan, D., Ribeiro de Moura, M., Costa dos Santos, A., de Souza Silva, T., de Lemos Novo, B., ... & do Valle, A. F. (2024). Bioremediation of brewery wastewater using Arthrospira sp.: Preliminary assessment of biomass as a biofertilizer toward circular economy. Journal of Applied Phycology, 1-11
121	Microalgae AND bioremediation AND Brazil	Brazil	Microalgae	Chlorella sp., S. acuminatus, Nannochloropsis sp.	Nutrients from wastewater	Pilot	Removal			2024	https://doi.org/10.2166/aqua.2024.092	da Silveira Guimarães, B., França, K. B., de Sousa Santos, D. F., do Nascimento, J. A. R., & Gomes de Matos da Costa e Silva, B. J. (2024). Production of microalgae in wastewater and brackish waters: kinetic, lipid content, bioremediation and cost analysis studies. AQUA—Water Infrastructure, Ecosystems and Society, jws2024092.
122	Microalgae AND bioremediation AND Brazil	Brazil	Microalgae	Chlorella vulgaris -Daphnia	Wastewater ( nitrate, orthophosphate, and TSS)	Laboratory	Removal			2022	https://doi.org/10.1080/02757540.2022.2120612	Campos, C. V. F. D. S., Oliveira, C. Y. B., dos Santos, E. P., de Abreu, J. L., Severi, W., da Silva, S. M. B. C., ... & Gálvez, A. O. (2022). Chlorella-Daphnia consortium as a promising tool for bioremediation of Nile tilapia farming wastewater. Chemistry and Ecology, 38(9), 873-895.
123	Microalgae AND bioremediation AND Brazil	Brazil	Microalgae	Not mentioned	Domestic sewage (total organic carbon, ammoniacal nitrogen)	Pilot	Removal			2023	https://doi.org/10.1016/j.jwpe.2023.103652	Braga, M. Q., de Assis, L. R., Ribeiro, V. J., Reis, M. C. F., Calijuri, M. L., & Assemany, P. P. (2023). Carbon supplementation in domestic sewage via mixing with paint booth effluent: Influence on the performance of bioremediation and algal biomass production from high-rate algal ponds. Journal of Water Process Engineering, 53, 103652.
124	Microalgae AND bioremediation AND Brazil	Brazil	Microalgae	Scenedesmus sp.	Cattle slaughterhouse wastewater (COD, nitrogen, and phosphorous)	Laboratory	Removal			2021	https://doi.org/10.1002/wer.1435	Svierzoski, N. D. S., Matheus, M. C., Bassin, J. P., Brito, Y. D., Mahler, C. F., & Webler, A. D. (2021). Treatment of a slaughterhouse wastewater by anoxic–aerobic biological reactors followed by UV‐C disinfection and microalgae bioremediation. Water Environment Research, 93(3), 409-420.
125	Microalgae AND bioremediation AND Brazil	Brazil	Cyanobacterium	Arthrospira platensis	Digested cattle wastewater (COD, TOC, phosphate, nitrate, ammoniacal nitrogen)	Pilot	Removal			2024	https://doi.org/10.1007/s11356-024-35024-9	de Mello Mattos, C., Dos Santos, M. S., Santana, J., de Carvalho, D. F., Massache, A., Zonta, E., ... & de Mendonça, H. V. (2024). Pollution control and biodiesel production with microalgae: new perspectives on the use of flat panel photobioreactors regarding variation in volume application rate. Environmental Science and Pollution Research, 1-15.
126	Microalgae AND bioremediation AND Brazil	Brazil	Microalgae/Bacteria	Native microalgae-bacteria consortium in domestic wastewater	Domestic wastewater	Laboratory	Removal			2024	https://doi.org/10.5327/Z2176-94781962	dos Santos, T. L., Barbosa, F. T., Florentino, A. P., & da Silva, G. H. R. (2024). Synergistic nutrient removal by native microalgae-bacteria consortium: key parameter evaluation. Revista Brasileira de Ciências Ambientais, 59, e1962-e1962.
127	Microalgae AND bioremediation AND Brazil	Brazil	Microalgae	Kappaphycus alvarezii	Ammonium, nitrite, nitrate, and phosphate	Laboratory	Removal			2024	https://doi.org/10.21203/rs.3.rs-4151223/v1	Oliveira-Moreira, R., Mello-Guimarães, T. C., Silva, M. M., Borges-Barreto, M., Pereira, T. R., Wasserman, M. A., & Wasserman, J. C. (2024). In vitro assays with Kappaphycus alvarezii for the bioremediation of coastal eutrophic systems in Southeast Brazil.
128	Microalgae AND bioremediation AND Brazil	Brazil	Microalgae	Chlorella vulgaris	Fish farm wastewater	Laboratory	Removal			2021	https://doi.org/10.1590/1413-7054202145017221	Lopes, D. N. M., Silva, A. C. T., Oliveira, I. B. R. D., Santos, S. F. M. D., Fernandes, F. A. N., & Silva, J. W. A. D. (2021). Phytorremediation of urban and fish farming wastewater and growth performance responses of Litopenaeus vannamei using microalgae Chlorella vulgaris. Ciência e Agrotecnologia, 45, e017221.
129	Microalgae AND bioremediation AND Brazil	Brazil	Microalgae	Haematococcus pluvialis	Nitrogen, P	Laboratory	Removal			2024	https://doi.org/10.1007/s10499-023-01377-0	de Moraes, L. B. S., Mota, G. C. P., da Silva, B. A. B., Oliveira, C. Y. B., dos Santos, J. F., Gálvez, A. O., & de Souza Bezerra, R. (2024). Integrated system for bioremediation of Nile tilapia rearing effluent and astaxanthin production by Haematococcus pluvialis. Aquaculture International, 1-14.
130	Microalgae AND bioremediation AND Brazil	Brazil	Microalgae	Chlorella sp., Scenedesmus sp., Anabaena sp., Euglena sp., and Spirulina platensis	Cattle wastewater (COD, TOC, and NH4+)	Laboratory	Removal			2023	https://doi.org/10.1007/s11270-023-06672-3	Santa Rita, A. V., Santana, J., & de Mendonça, H. V. (2023). Biodiesel Production Using Microalgae Mix: an Eco‑friendly Approach for Agro-industrial Wastewater Treatment and CO2 Biofixation. Water, Air, & Soil Pollution, 234(11), 693.
131	Microalgae AND bioremediation AND Brazil	Brazil	Microalgae	Chlorella sorokiniana	Piggery wastewater (dissolved inorganic carbon, orthophosphate and ammonia)	Pilot	Removal			2019	https://doi.org/10.1016/j.jwpe.2019.100821	de Souza Leite, L., Hoffmann, M. T., & Daniel, L. A. (2019). Microalgae cultivation for municipal and piggery wastewater treatment in Brazil. Journal of Water Process Engineering, 31, 100821.
132	Microalgae AND bioremediation AND Brazil	Brazil	Microalgae	Chlorella spp.	Swine wastewater (ammonia-N and phosphate-P)	Pilot	Removal			2022	https://doi.org/10.1007/s11356-021-17912-6	Michelon, W., Zuchi, I. D. P., Reis, J. G., Matthiensen, A., Viancelli, A., da Cruz, A. C. C., ... & Soares, H. M. (2022). Virucidal activity of microalgae extracts harvested during phycoremediation of swine wastewater. Environmental Science and Pollution Research, 1-7.
133	Microalgae AND bioremediation AND Brazil	Brazil	Microalgae	Chlorella vulgaris and Tetradesmus obliquus	Pre-treated landfill leachate (Nitrogen)	Laboratory	Removal			2021	https://doi.org/10.1016/j.cej.2020.127546	Porto, B., Gonçalves, A. L., Esteves, A. F., de Souza, S. M. G. U., de Souza, A. A., Vilar, V. J., & Pires, J. C. (2021). Assessing the potential of microalgae for nutrients removal from a landfill leachate using an innovative tubular photobioreactor. Chemical Engineering Journal, 413, 127546.
134	Microalgae AND bioremediation AND Brazil	Brazil	Microalgae	Coelastrella sp.	Vinasse (phosphorus and ammoniacal nitrogen)	Laboratory	Removal			2023	https://doi.org/10.1007/s43153-023-00399-8	Silva, S., Melo, L. B. U., Borrego, B. B., Gracioso, L. H., Perpetuo, E. A., & do Nascimento, C. A. O. (2023). Sugarcane vinasse as feedstock for microalgae cultivation: from wastewater treatment to bioproducts generation. Brazilian Journal of Chemical Engineering, 1-11.
135	Microalgae AND wastewater AND Brazil	Brazil	Cyanobacterium	Spirulina platensis	Fish effluents (ammonia, nitrite, nitrate and phosphate)	Laboratory	Removal			2018	https://doi.org/10.5935/1806-6690.20180068	Nogueira, S. M. S., Souza, J., Maia, H. D., Saboya, J. P. S., & Farias, W. R. L. (2018). Use of Spirulina platensis in treatment of fish farming wastewater. Revista Ciência Agronômica, 49(4), 599-606.
136	Microalgae AND wastewater AND Brazil	Brazil	Microalgae	Not mentioned	Wastewater (N-NH3, BOD5)	Laboratory	Removal			2017	https://doi.org/10.1007/s11356-017-9656-3	Silveira, E. O., Moura, D., Rieger, A., Machado, Ê. L., & Lutterbeck, C. A. (2017). Performance of an integrated system combining microalgae and vertical flow constructed wetlands for urban wastewater treatment. Environmental Science and Pollution Research, 24, 20469-20478.
137	Microalgae AND wastewater AND Brazil	Brazil	Microalgae	Tetraselmis sp.	Raw effluent ((COD), N-NH3, TKN, and P-PO4-)	Laboratory	Removal			2019	https://doi.org/10.1590/1678-4324-2019170518	Pena, A. D. C. C., Bertoldi, C. F., Fontoura, J. T. D., Trierweiler, L. F., & Gutterres, M. (2019). Consortium of microalgae for tannery effluent treatment. Brazilian Archives of Biology and Technology, 62, e19170518.
138	Microalgae AND wastewater AND Brazil	Brazil	Microalgae	Haematococcus pluvialis, Neochloris (Ettlia) oleoabundans	Cassava processing wastewater (chemical oxygen demand, total nitrate, and phosphate)	Laboratory	Removal			2021	https://doi.org/10.3390/fuels2040030	Sorgatto, V. G., Soccol, C. R., Molina-Aulestia, D. T., de Carvalho, M. A., de Melo Pereira, G. V., & de Carvalho, J. C. (2021). Mixotrophic cultivation of microalgae in cassava processing wastewater for simultaneous treatment and production of lipid-rich biomass. Fuels, 2(4), 521-532.
139	Microalgae AND wastewater AND Brazil	Brazil	Microalgae	Scenedesmus sp., Chlorella sp.	Ammonium-N and phosphate	Laboratory	Removal			2017	https://doi.org/10.1007/s10811-016-0976-3	Diniz, G. S., Silva, A. F., Araújo, O. Q., & Chaloub, R. M. (2017). The potential of microalgal biomass production for biotechnological purposes using wastewater resources. Journal of Applied Phycology, 29, 821-832.
140	Microalgae AND wastewater AND Brazil	Brazil	Microalgae	Desmodesmus sp. and Scenedesmus sp.	Municipal sewage	Laboratory	Removal			2017	https://doi.org/10.1007/s10098-017-1433-y	Diniz, G. S., Tourinho, T. C., Silva, A. F., & Chaloub, R. M. (2017). Environmental impact of microalgal biomass production using wastewater resources. Clean Technologies and Environmental Policy, 19, 2521-2529.
141	Microalgae AND wastewater AND Brazil	Brazil	Cyanobacterium	Spirulina platensis	Cattle wastewater ( COD, NH4+, NO3−)	Pilot	Removal			2023	https://doi.org/10.1016/j.biombioe.2023.106915	de Souza, D. S., Lomeu, A., de Oliveira Moreira, O. B., de Oliveira, M. A. L., & de Mendonça, H. V. (2023). New methods to increase microalgae biomass in anaerobic cattle wastewater and the effects on lipids production. Biomass and Bioenergy, 176, 106915.
142	Microalgae AND wastewater AND Brazil	Brazil	Microalgae	Not mentioned	Municipal wastewater (organic matter (COD), suspended solids (TSS)	Pilot	Removal			2020	https://doi.org/10.1016/j.algal.2020.102117	Gonçalves, R. F., Assis, T. I., Maciel, G. B., Borges, R. M., & Cassini, S. T. A. (2020). Co-digestion of municipal wastewater and microalgae biomass in an upflow anaerobic sludge blanket reactor. Algal Research, 52, 102117.
143	Microalgae AND wastewater AND Brazil	Brazil	Microalgae/bacteria	Not mentioned	Swine wastewater (N-NH4+, COD)	Pilot	Removal			2021	https://doi.org/10.1016/j.scitotenv.2021.147861	Silveira, C. F., de Assis, L. R., de Sousa Oliveira, A. P., & Calijuri, M. L. (2021). Valorization of swine wastewater in a circular economy approach: Effects of hydraulic retention time on microalgae cultivation. Science of The Total Environment, 789, 147861.
144	Microalgae AND wastewater AND Brazil	Brazil	Microalgae	Tetradesmus obliquus	COD, total nitrogen, total phosphorus	Laboratory	Removal			2023	https://doi.org/10.1007/s40974-023-00278-5	de Andrade, F. P., De Farias Silva, C. E., dos Santos, J., Ribeiro, T. R. M., Medeiros, J. A., do Nascimento, M. A. A., ... & Tonholo, J. (2023). Dairy wastewater treatment by Tetradesmus sp. in open system: molecular identification and the effect of light intensity and organic load in the process. Energy, Ecology and Environment, 8(4), 356-369.
145	Microalgae AND wastewater AND Brazil	Brazil	Microalgae	Scenedesmus sp.	Cattle manure effluent (Nitrogen, phosphorus)	Laboratory	Removal			2017	https://doi.org/10.1007/s10098-017-1361-x	Scherer, M. D., de Oliveira, A. C., Filho, F. J. C. M., Ugaya, C. M. L., Mariano, A. B., & Vargas, J. V. C. (2017). Environmental study of producing microalgal biomass and bioremediation of cattle manure effluents by microalgae cultivation. Clean Technologies and Environmental Policy, 19, 1745-1759.
146	Microalgae AND wastewater AND Brazil	Brazil	Microalgae	Scenedesmus acutus	Wastewater treatment of a meat (COD, phosphorus, ammoniacal nitrogen	Pilot (outdoor batch)	Removal			2022	https://doi.org/10.1016/j.scitotenv.2022.155282	Magalhães, I. B., Ferreira, J., de Siqueira Castro, J., de Assis, L. R., & Calijuri, M. L. (2022). Agro-industrial wastewater-grown microalgae: A techno-environmental assessment of open and closed systems. Science of The Total Environment, 834, 155282
147	Microalgae AND wastewater AND Brazil	Brazil	Microalgae	Not mentioned	Wastewater (turbidity, colour, TN, N-NH3,TOC, BOD5, COD)	Pilot	Removal			2022	https://doi.org/10.1080/09593330.2020.1830181	Oliveira, G. A., Machado, Ê. L., Knoll, R. S., Dell’Osbel, N., Colares, G. S., & Rodrigues, L. R. (2022). Combined system for wastewater treatment: ozonization and coagulation via tannin-based agent for harvesting microalgae by dissolved air flotation. Environmental technology, 43(9), 1370-1380.
148	Microalgae AND wastewater AND Brazil	Brazil	Microalgae	Chlorella sorokiniana	Domestic wastewater (soluble chemical oxygen demand (sCOD), nitrogen (TKN), ammonia (NH3) and orthophosphate (PO43−))	Pilot?	Removal			2023	https://doi.org/10.3390/agriengineering5030075	Tango, M. D., Zanetoni Filho, J. A., Daniel, L. A., Leite, L. D. S., Hoffmann, M. T., & Moutinho, F. H. M. (2023). Effects of bicarbonate addition and N: P ratio on microalgae growth and resource recovery from domestic wastewater. AgriEngineering, 5(3), 1178-1195.
149	Microalgae AND wastewater AND Brazil	Brazil	Microalgae	Nitzschia sp.,Gomphonema sp., and Chlorella sp.	Soluble phosphorus,ammoniacal nitrogen, COD , BOD	Pilot	Removal			2021	https://doi.org/10.4136/ambi-agua.2692	Ferreira, J. S., Machado, Ê. L., & Lobo, E. A. (2021). Nutrient removal efficiency using microalgae in different photoperiod cycles, combined with constructed wetland in a wastewater treatment plant. Revista Ambiente & Água, 16, e2692.
150	Microalgae AND wastewater AND Brazil	Brazil	Microalgae	Arthrospira platensis DHR 20, Chlorella sp., Scenedesmus sp., and Euglena sp.	Cattle wastewater (NH3–N, P, and COD)	Laboratory	Removal			2023	https://doi.org/10.1007/s12155-023-10564-z	Lomeu, A. A., de Oliveira Moreira, O. B., de Oliveira, M. A. L., & de Mendonça, H. V. (2023). Applying ozone in cattle wastewater to maximize lipid production in microalgae biomass. BioEnergy Research, 16(4), 2489-2501.
151	Microalgae AND wastewater AND Brazil	Brazil	Microalgae	Chlamydomonas biconvexa	Palm oil industrial plant (ammonium and nitrite, phosphate)	Pilot	Removal			2021	https://doi.org/10.1371/journal.pone.0249089	Pascoal, P. V., Ribeiro, D. M., Cereijo, C. R., Santana, H., Nascimento, R. C., Steindorf, A. S., ... & Brasil, B. S. (2021). Biochemical and phylogenetic characterization of the wastewater tolerant Chlamydomonas biconvexa Embrapa| LBA40 strain cultivated in palm oil mill effluent. PloS one, 16(4), e0249089.
152	Microalgae AND wastewater AND Brazil	Brazil	Microalgae	Chlorella sorokiniana	Black water (chemical oxygen demand, nitrogen, phosphorus)	Pilot	Removal			2021	https://doi.org/10.1016/j.jwpe.2020.101738	Silva, D. F. S., Speranza, L. G., Quartaroli, L., Moruzzi, R. B., & Silva, G. H. R. (2021). Separation of microalgae cultivated in anaerobically digested black water using Moringa Oleifera Lam seeds as coagulant. Journal of Water Process Engineering, 39, 101738.
153	Microalgae AND wastewater AND Brazil	Brazil	Microalgae	Tetradesmus obliquus	Wastewater (organic carbon, COD, nitrogen and total phosphorus)	Laboratory	Removal			2024	https://doi.org/10.2166/wst.2024.283	Aguiar Severo, I., Azevedo, O. G. D. A., da Silva, P. A. S., Jacob-Furlan, B., Mariano, A. B., Ordonez, J. C., & Vargas, J. V. C. (2024). Wastewater treatment process using immobilized microalgae. Water Science & Technology, 90(4), 1306-1320.
154	Microalgae AND wastewater AND Brazil	Brazil	Microalgae	Chlorella sp.	Wastewater (nitrogen and phosphorus)	Laboratory	Removal			2020	https://doi.org/10.1080/09593330.2018.1549105	Pereira, M. V., Dassoler, A. F., Antunes, P. W., Gonçalves, R. F., & Cassini, S. T. (2020). Indigenous microalgae biomass cultivation in continuous reactor with anaerobic effluent: effect of dilution rate on productivity, nutrient removal and bioindicators. Environmental Technology, 41(14), 1780-1792.
155	Microalgae AND wastewater AND Brazil	Brazil	Microalgae	Scenedesmus sp.	Tannery wastewater (ammoniacal nitrogen, phosphorus and chemical oxygen demand)	Laboratory	Removal			2017	https://doi.org/10.1016/j.psep.2017.07.024	da Fontoura, J. T., Rolim, G. S., Farenzena, M., & Gutterres, M. (2017). Influence of light intensity and tannery wastewater concentration on biomass production and nutrient removal by microalgae Scenedesmus sp. Process Safety and Environmental Protection, 111, 355-362.
156	Microalgae AND wastewater AND Brazil	Brazil	Microalgae	Chlorella sorokiniana and Chlorococcum sp.	Wastewater (nitrogen and phosphorus)	Pilot	Removal			2019	https://doi.org/10.1016/j.algal.2019.101715	Silva, G. H., Sueitt, A. P. E., Haimes, S., Tripidaki, A., van Zwieten, R., & Fernandes, T. V. (2019). Feasibility of closing nutrient cycles from black water by microalgae-based technology. Algal Research, 44, 101715.
157	Microalgae AND wastewater AND Brazil	Brazil	Microalgae	Chlorella vulgaris	Wastewater ( chemical oxygen demand, ammonia nitrogen, total phosphorus)	Pilot	Removal			2020	https://doi.org/10.1016/j.jenvman.2020.111183	de Assis, L. R., Calijuri, M. L., Assemany, P. P., Silva, T. A., & Teixeira, J. S. (2020). Innovative hybrid system for wastewater treatment: high-rate algal ponds for effluent treatment and biofilm reactor for biomass production and harvesting. Journal of Environmental Management, 274, 111183.
158	Microalgae AND wastewater AND Brazil	Brazil	Microalgae	Chlorella sorokiniana	Wastewater (nitrogen, phosphorus, COD)	full-scale wastewater treatment plant	Removal			2020	https://doi.org/10.1016/j.jenvman.2019.109825	de Souza Leite, L., Dos Santos, P. R., & Daniel, L. A. (2020). Microalgae harvesting from wastewater by pH modulation and flotation: assessing and optimizing operational parameters. Journal of environmental management, 254, 109825.
159	Microalgae AND wastewater AND Brazil	Brazil	Microalgae	Chlorella spp.	Swine wastewaters (PO4 −2 and NH3)	Laboratory	Removal			2016	https://doi.org/10.1007/s12010-015-1955-x	Michelon, W., Da Silva, M. L. B., Mezzari, M. P., Pirolli, M., Prandini, J. M., & Soares, H. M. (2016). Effects of nitrogen and phosphorus on biochemical composition of microalgae polyculture harvested from phycoremediation of piggery wastewater digestate. Applied Biochemistry and Biotechnology, 178, 1407-1419.
160	Microalgae AND wastewater AND Brazil	Brazil	Microalgae/bacteria	Chlorella vulgaris	Wastewater (pathogens (Pseudomonas, enterococci, and Escherichia coli), coliforms)	Pilot	Removal			2018	https://doi.org/10.1007/s10811-017-1280-6	Ruas, G., Serejo, M. L., Paulo, P. L., & Boncz, M. Á. (2018). Evaluation of domestic wastewater treatment using microalgal-bacterial processes: effect of CO 2 addition on pathogen removal. Journal of Applied Phycology, 30, 921-929.
161	Microalgae AND wastewater AND Brazil	Brazil	Cyanobacterium	Phormidium sp.	Slaughterhouse wastewater (COD, nitrogen (N–TKN) and phosphorus (P–PO4 –3)	bench-scale facility	Removal			2017	doi: 10.5004/dwt.2017.20279	Dos Santos, A. M., Roso, G. R., de Menezes, C. R., Queiroz, M. I., Zepka, L. Q., & Jacob-Lopes, E. (2017). The bioeconomy of microalgal heterotrophic bioreactors applied to agroindustrial wastewater treatment. Desalin. Water Treat, 64, 12-20.
162	Microalgae AND wastewater AND Brazil	Brazil	Microalgae	Parachlorella kessleri	Wastewater (Nitrogen)	Laboratory	Removal			2024	https://doi.org/10.1080/09593330.2024.2381643	Primo, T. A. R. D. C., Vargas, L. B., Alves, R. D., de Farias Neves, F., & Skoronski, E. (2024). New insights into chicken processing wastewater treatment: the role of the microalgae Parachlorella kessleri on nitrogen removal. Environmental Technology, 1-13.
163	Microalgae AND wastewater AND Brazil	Brazil	Microalgae	Chlorella sorokiniana	Wastewater (color , TKN , total phosphorus and TSS )	full-scale Wastewater Treatment Plant	Removal			2019	https://doi.org/10.1016/j.jwpe.2019.100947	de Souza Leite, L., Hoffmann, M. T., & Daniel, L. A. (2019). Coagulation and dissolved air flotation as a harvesting method for microalgae cultivated in wastewater. Journal of Water Process Engineering, 32, 100947.
164	Microalgae AND wastewater AND Brazil	Brazil	Microalgae	Chlorella spp.	Wastewater (phosphate and ammonium)	pilot-scale	Removal			2021	https://doi.org/10.1007/s13399-020-01263-2	Michelon, W., da Silva, M. L. B., Matthiensen, A., de Andrade, C. J., de Andrade, L. M., & Soares, H. M. (2021). Amino acids, fatty acids, and peptides in microalgae biomass harvested from phycoremediation of swine wastewaters. Biomass Conversion and Biorefinery, 1-12
165	Microalgae AND wastewater AND Brazil	Brazil	Microalgae	Not mentioned	Sanitary wastewater ( N-NH3, total nitrogen, P-soluble, total carbon, chemical oxygen demand, inorganic carbon, TOC, Escherichia coli, and total coliforms)	Pilot?	Removal			2019	https://doi.org/10.1007/s11356-019-04425-6	de Souza Celente, G., Colares, G. S., Machado, Ê. L., & Lobo, E. A. (2019). Algae turf scrubber and vertical constructed wetlands combined system for decentralized secondary wastewater treatment. Environmental Science and Pollution Research, 26(10), 9931-9937.
166	Microalgae AND wastewater AND Brazil	Brazil	Cyanobacterium	Phormidium sp.	Cattle-slaughterhouse wastewater (chemical oxygen demand, total nitrogen and total phosphorus)	Pilot?	Removal			2014	https://doi.org/10.1590/0103-9016-2014-0092	Maroneze, M. M., Barin, J. S., Menezes, C. R. D., Queiroz, M. I., Zepka, L. Q., & Jacob-Lopes, E. (2014). Treatment of cattle-slaughterhouse wastewater and the reuse of sludge for biodiesel production by microalgal heterotrophic bioreactors. Scientia Agricola, 71, 521-524.
167	Microalgae AND wastewater AND Brazil	Brazil	Microalgae	Chlorella sorokiniana	Black water (N, P, coliforms and others)	Laboratory and pilot?	Removal			2020	https://doi.org/10.1016/j.jenvman.2020.110693	Slompo, N. D. M., Quartaroli, L., Fernandes, T. V., da Silva, G. H. R., & Daniel, L. A. (2020). Nutrient and pathogen removal from anaerobically treated black water by microalgae. Journal of Environmental Management, 268, 110693.
168	Microalgae AND wastewater AND Brazil	Brazil	Microalgae	Chlorophycea	Wastewater (COD, BOD, TP, N-NH3)	Pilot	Removal/ Degradation			2023	https://doi.org/10.1007/s11356-022-23019-3	Silveira, E. O., Felizzola, N. M., Hickmann, E. V., Konrad, O., Lutterbeck, C. A., Machado, Ê. L., & Rodrigues, L. R. (2023). Energy recovery by anaerobic digestion of algal biomass from integrated microalgae/constructed wetland wastewater treatment. Environmental Science and Pollution Research, 30(5), 13317-13326.
169	Microalgae AND bioremediation AND Brazil	Brazil	Microalgae	Scenedesmus sp.	Slaughterhouse wastewater	Laboratory	Removal	No	Not mentioned	2021	DOI: 10.1002/wer.1435	Svierzoski, N. D. S., Matheus, M. C., Bassin, J. P., Brito, Y. D., Mahler, C. F., & Webler, A. D. (2021). Treatment of a slaughterhouse wastewater by anoxic–aerobic biological reactors followed by UV‐C disinfection and microalgae bioremediation. Water Environment Research, 93(3), 409-420.
170	Microalgae AND bioremediation AND Brazil	Brazil	Microalgae	Chlamydomonas sp., Chlorella sorokiniana., Chlorella vulgaris., Desmodesmus spinosus., Haematococcus pluvialis, Monoraphidium sp., Scenedesmus quadricauda, and Tetraselmis gracilis.	Vinasse	Laboratory	lot	No	Environments that were organic rich, acidic or saline.	2020	DOI: 10.1007/s11274-020-2802-y	Candido, C., & Lombardi, A. T. (2020). Mixotrophy in green microalgae grown on an organic and nutrient rich waste. World Journal of Microbiology and Biotechnology, 36(2), 20.
171	Microalgae AND bioremediation AND Brazil	Brazil	Cyanobacteria	Spirulina platensis	Residual crude glycerol	Laboratory	Removal	No	Collection of microalgae of the Department of Marine Biology, at the Fluminense Federal University.	2023	https://doi.org/10.1016/j.algal.2023.103301	Scheliga, C. G., Teixeira, C. M. L. L., Mancipe, J. M. A., & Calderari, M. R. D. C. M. (2023). The residual crude glycerol enhancement of the ammoniacal nitrogen bioremediation by microalgae and bacteria consortium with concomitant production of PHAS and pigments of industrial interest. Algal Research, 76, 103301.
172	Microalgae AND bioremediation AND Brazil	Brazil	Microalgae	Chlorella vulgaris	Wastewater	Laboratory	Removal			2024	DOI: 10.1007/s11356-024-34231-8	Sarpal AS, Teixeira CMLL, Costa ICR. Cultivation of Chlorella vulgaris in wastewater: biodiesel potential and wastewater remediation. Environ Sci Pollut Res Int. 2024 Jul;31(35):48795-48810. doi: 10.1007/s11356-024-34231-8. Epub 2024 Jul 11. PMID: 38990262.
173	Microalgae AND bioremediation AND Brazil	Brazil	Cyanobacteria	Arthrospira platensis, Synechocystis D202, and Spirulina labyrinthiformis	Ammonium	Laboratory	Removal			2021	DOI: 10.1007/s11274-021-03189-x	Scheliga CG, Teixeira CMLL, da Costa Marques Calderari MR. Evaluation of strategies to enhance ammoniacal nitrogen tolerance by cyanobacteria. World J Microbiol Biotechnol. 2021 Nov 27;38(1):7. doi: 10.1007/s11274-021-03189-x. PMID: 34837108.

## Sheet: Colombia
Supplementary Table 1. Research papers surveyed about bioremediation and wastewater treatment in megadiverse countries.Country: Colombia.
No.	Key words	Country	Microorganism	Species	Pollutant	Scale	Removal/ Degradation	Year	DOI	Reference
1	Bacteria AND Hydrocarbon removal AND Colombia	Colombia	Bacteria	Achromobacter denitrificans, Sphingomonas paucimobilis, Pseudomonas putida, Rhizobium radiobacte	Diesel	Laboratory	Degradation	2015		Mezquida, R., Oviedo, L. E., & Lara, C. (2015). Biodegradation in vitro of diesel bilge waters using a microbial native consortium isolated from Córdoba, Colombia. Biotecnología Aplicada, 32(2), 2201-2205.
2	Bacteria AND Hydrocarbon removal AND Colombia	Colombia	Bacteria	Brevundimonas olei and Staphylococcus warneri	Total Petroleum Hydrocarbons (TPH)	Laboratory / Pilot scale	Degradation	2020	https://doi.org/10.1590/0001-3765202020181396	Trejos-Delgado, C., Cadavid-Restrepo, G. E., Hormaza-Anaguano, A., Agudelo, E. A., Barrios-Ziolo, L., Loaiza-Usuga, J. C., & Cardona-Gallo, S. A. (2020). Oil bioremediation in a tropical contaminated soil using a reactor. Anais da Academia Brasileira de Ciências, 92(2), e20181396.
3	Bacteria AND Hydrocarbon removal AND Colombia	Colombia	Bacteria	Cellulosimicrobium.	Biodiesel-oil alkanes	Laboratory	Degradation	2019	https://doi.org/10.1080/09593330.2018.1564798	Bertel-Sevilla, A., Cervantes-Ceballos, L., Tirado-Ballestas, I., Maldonado-Rojas, W., Alzate-Restrepo, J., & Olivero-Verbel, J. (2020). Biodegradation of biodiesel-oil by Cellulosimicrobium sp. Isolated from Colombian Caribbean soils. Environmental Technology, 41(18), 2337-2349.
4	Bacteria AND Hydrocarbon removal AND Colombia	Colombia	Bacteria	Pseudomonas sp.	Total petroleum hydrocarbons (TPH)	Pilot scale	Degradation	2022	https://doi.org/10.22201/icat.24486736e.2021.19.5.1589	Cuadros-Pedraza, A. D., Blanco-Zuñiga, C. R., & Rojas-Arias, N. (2021). Efficiency of biostimulation and bioaugmentation processes in the treatment of soils contaminated with hydrocarbons. Journal of applied research and technology, 19(5), 540-547.
5	Bacteria AND Hydrocarbon removal AND Colombia	Colombia	Bacteria	Lysinibacillus sphaericus and Geobacillus sp.	Total petroleum hydrocarbons (TPH)	Laboratory	Degradation	2014	https://doi.org/10.1002/rem.21416	Manchola, L., & Dussán, J. (2014). Lysinibacillus sphaericus and Geobacillus sp biodegradation of petroleum hydrocarbons and biosurfactant production. Remediation Journal, 25(1), 85-100.
6	Bacteria AND Hydrocarbon removal AND Colombia	Colombia	Bacteria	Bacillus thuringensis, Oceanimonas sp., Isoptericola variabilis, Idiomarina loihiensis, Pseudidiomarina maritima	Phenanthrene and anthracene	Laboratory	Degradation	2014	https://doi.org/10.3920/9789086867950_006	Ospino, M. C., Rodriguez, N. P., & Mesa, J. P. (2014). Biodegradation of a mixture of two PAH under different conditions by bacterial consortium isolated from sediment of the Bay of Cartagena. In Industrial, medical and environmental applications of microorganisms (pp. 40-45). Wageningen Academic.
7	Bacteria AND Hydrocarbon removal AND Colombia	Colombia	Bacteria	Hydrocarbon-cyclic bacteria	Total petroleum hydrocarbons (TPH)		Pilot *	2014		Cuartas, D. Ñ., Cuervo, D. P., & Vargas, J. C. (2014). Bioremediation for degradation of total hydrocarbons present in the sediments of a fuel service station. Revista Técnica de la Facultad de ingeniería Universidad del Zulia, 37(1), 20-28.
8	Bacteria AND Hydrocarbon removal AND Colombia	Colombia	Bacteria	Stenotrophomonas maltophilia, Pseudomonas aeruginosa and Klebsiella pneumoniae	Total petroleum hydrocarbons (TPH)	Laboratory	Degradation	2016	https://doi.org/10.3303/CET1649086	Zafra, G., Regino, R., Agualimpia, B., & Aguilar, F. (2016). Molecular characterization and evaluation of oil-degrading native bacteria isolated from automotive service station oil-contaminated soils. Chemical Engineering Transactions, 49, 511-516.
9	Bacteria AND Hydrocarbon removal AND Colombia	Colombia	Bacteria	Pseudomonas stutzeri	Benzene, Toluene, Phenol	Laboratory	Removal	2020	https://doi.org/10.1016/j.jwpe.2020.101222	Zapata, K., Carrasco-Marín, F., Arias, J. P., Castelo-Quibén, J., Franco, C. A., Rojano, B., & Cortés, F. B. (2020). Novel biomaterial design based on Pseudomonas stutzeri–carbon xerogel microspheres for hydrocarbon removal from oil-in-saltwater emulsions: A new proposed treatment of produced water in oilfields. Journal of Water Process Engineering, 35, 101222.
10	Bacteria AND Hydrocarbon removal AND Colombia	Colombia	Bacteria	Pseudomonas, Steno- trophomonas and Sphingobium	Hydrocarbons	Laboratory	Degradation	2023	https://doi. org/10.1007/s10532-022-10006-1.	Rondon-Afanador, C., Pinilla-Meza, G., Casallas-Cuervo, F. C., Diaz-Vanegas, C., Barreto-Gomez, D., Benavides, C., ... & Roldan, F. (2023). Bioremediation of heavy oily sludge: a microcosms study. Biodegradation, 34(1), 1-20.
11	Bacteria AND Hydrocarbon removal AND Colombia	Colombia	Bacteria	Pseudomonas, Stenotrophomonas and Sphingobium	Total petroleum hydrocarbons (TPH)	Laboratory	Degradation	2022	doi: 10.1007/s10532-022-10006-1	Rondon-Afanador C, Pinilla-Meza G, Casallas-Cuervo FC, Diaz-Vanegas C, Barreto-Gomez D, Benavides C, Buitrago N, Calvo M, Forero-Forero C, Galvis-Ibarra V, Moscoso-Urdaneta V, Perdomo-Rengifo MC, Torres L, Arbeli Z, Brigmon RL, Roldan F. Bioremediation of heavy oily sludge: a microcosms study. Biodegradation. 2023 Feb;34(1):1-20. doi: 10.1007/s10532-022-10006-1. Epub 2022 Dec 4. PMID: 36463546; P…
12	Pollutant removal AND wastewater AND bacteria AND Colombia	Colombia	Bacteria	Bacillus subtilis, Bacillus licheniformis, Bacillus megaterium, Bacillus cereus, Arthrobacter sp., Acinetobacter paraffineus, Corynebacterium sp., and Streptomyces globisporus	Nitrogen compounds in domestic wastewater	Laboratory / Pilot scale	Removal	2022	DOI:10.1007/s11270-022-05754-y	Fontalvo, N. P. M., Gamero, W. B. M., Ardila, H. A. M., Gonzalez, A. F. P., Ramos, C. G., & Muñoz, A. E. P. (2022). Removal of nitrogenous compounds from municipal wastewater using a bacterial consortium: an opportunity for more sustainable water treatments. Water, Air, & Soil Pollution, 233(8), 339.
13	Fungus AND Hydrocarbon removal AND Colombia	Colombia	Bacteria	Cellulosimicrobium sp.	Biodiesel-oil alkanes	Laboratory	Degradation	2018	https://doi.org/10.1080/09593330.2018.1564798	Bertel-Sevilla, A., Cervantes-Ceballos, L., Tirado-Ballestas, I., Maldonado-Rojas, W., Alzate-Restrepo, J., & Olivero-Verbel, J. (2020). Biodegradation of biodiesel-oil by Cellulosimicrobium sp. Isolated from Colombian Caribbean soils. Environmental Technology, 41(18), 2337-2349.
14	Fungus AND Hydrocarbon removal AND Colombia	Colombia	Bacteria	Xanthomonadaceae, Comamonadaceae, and Burkholderiaceae, plus Rhodospirillaceae	Toluene	Laboratory	Degradation	2015	DOI: 10.1128/AEM.01822-15	Martínez-Lavanchy PM, Chen Z, Lünsmann V, Marin-Cevada V, Vilchez-Vargas R, Pieper DH, Reiche N, Kappelmeyer U, Imparato V, Junca H, Nijenhuis I, Müller JA, Kuschk P, Heipieper HJ. Microbial Toluene Removal in Hypoxic Model Constructed Wetlands Occurs Predominantly via the Ring Monooxygenation Pathway. Appl Environ Microbiol. 2015 Sep;81(18):6241-52. doi: 10.1128/AEM.01822-15. Epub 2015 Jul 6. PM…
15	Hydrocarbon bioremediation AND Bacteria AND Colombia	Colombia	Bacteria	Rhodococcus, Corynebacterium, and Gordonia	Hydrocarbon	Laboratory	Degradation	2021	doi: 10.1007/s42770-021-00476-5	Camacho-Montealegre CM, Rodrigues EM, Morais DK, Tótola MR. Prokaryotic community diversity during bioremediation of crude oil contaminated oilfield soil: effects of hydrocarbon concentration and salinity. Braz J Microbiol. 2021 Jun;52(2):787-800. doi: 10.1007/s42770-021-00476-5. Epub 2021 Apr 4. PMID: 33813729; PMCID: PMC8105486.
16	Fungus AND Hydrocarbon removal AND Colombia	Colombia	Bacteria consortium	Bacteria consortium	Oily sludges	Pilot and Large scale	Degradation	2018	https://doi.org/10.2118/193267-MS	Molano, J. (2018, November). Use of Exogenous Bacteria to Improve the Bioremediation Process in the Caracara Field Colombia. In Abu Dhabi International Petroleum Exhibition and Conference (p. D021S033R001). SPE.
17	Fungus AND Hydrocarbon removal AND Colombia	Colombia	Bacteria/Fungi	native bacterial and fungal strains	Textile wastewater	Laboratory	Removal	2024	https://doi.org/10.1016/j.chemosphere.2024.141538	Rendón-Castrillón, L., Ramírez-Carmona, M., Ocampo-López, C., González-López, F., Cuartas-Uribe, B., & Mendoza-Roca, J. A. (2024). Efficient bioremediation of indigo-dye contaminated textile wastewater using native microorganisms and combined bioaugmentation-biostimulation techniques. Chemosphere, 353, 141538.
18	Bacteria AND wastewater AND Colombia		Bacteria/Fungi	Rozellomycota / Planctomycetota	Wastewater dyes	Laboratory	Degradation	2024	DOI: 10.1007/s11356-024-35563-1	González-López F, Alonso-Molina JL, Mendoza-Roca JA, Cuartas-Uribe B, Rendón-Castrillón L, Ocampo-López C, Ramírez-Carmona M. Native microorganisms for sustainable dye biodegradation in wastewaters from jeans finishing. Environ Sci Pollut Res Int. 2024 Dec;31(56):64675-64687. doi: 10.1007/s11356-024-35563-1. Epub 2024 Nov 15. PMID: 39546246.
19	Bacteria AND wastewater AND Colombia	Colombia	Bacteria/Fingi/Microalgae	Fungal/bacterial consortium followed by Chorella sp.,	Non-domestic wastewater	Laboratory	Removal	2021	DOI: 10.1007/s13205-021-02780-1	Céspedes-Bernal DN, Mateus-Maldonado JF, Rengel-Bustamante JA, Quintero-Duque MC, Rivera-Hoyos CM, Poutou-Piñales RA, Díaz-Ariza LA, Castillo-Carvajal LC, Páez-Morales AI, Pedroza-Rodríguez AM. Non-domestic wastewater treatment with fungal/bacterial consortium followed by Chlorella sp., and thermal conversion of the generated sludge. 3 Biotech. 2021 May;11(5):227. doi: 10.1007/s13205-021-02780-1.…
20	Bacteria AND Hydrocarbon bioremediation AND Colombia	Colombia	Bacteria	Lysinibacillus sphaericus and Geobacillus sp.	Hydrocarbon-contaminated soil	Pilot scale	Removal	2016	DOI: 10.1139/cjm-2016-0323	Gómez-Garzón C, Dussán J. Evidence-based validation of quorum quenching from Lysinibacillus sphaericus and Geobacillus sp. in bioremediation of oil sludge. Can J Microbiol. 2017 Jan;63(1):74-82. doi: 10.1139/cjm-2016-0323. Epub 2016 Sep 1. PMID: 27905820.
21	Bacteria AND Hydrocarbon bioremediation AND Colombia	Colombia	Bacteria	Nocardiodes, Streptomyces, Dietzia and Advenella	Total Petroleum Hydrocarbons (TPH)	Laboratory	Removal	2021	DOI: 10.1590/0001-3765202120201102	Martínez-Rivera A, Cardona-Gallo SA. Oil bioremediation in soils contaminated with oil spills in tropical environments. An Acad Bras Cienc. 2021 Nov 1;93(suppl 4):e20201102. doi: 10.1590/0001-3765202120201102. PMID: 34730618.
22	Tabla casos de biorremediación	Colombia	Bacteria	Pseudomonas putida, Pseudomonas sp., and Achromobacter sp.	Phenol	Laboratory	Degradation	2017		Pardo-Díaz, S., Rojas-Tapias, D., Roldan, F., Brandão, P., & Almansa-Manrique, E. (2017). Biodegradación de fenol en aguas tratadas de la industria petrolera para re-uso en cultivos agrícolas. Revista de Biología Tropical, 65(2), 685-699.
23	Tabla casos de biorremediación	Colombia	Bacteria consortium	No determined	Oil	Pilot	Degradation	2018		Argumedo, C. J. D. (2018). Degradación de residuos aceitosos provenientes de actividades mineras en la Guajira, Colombia. Revista Politécnica, 14(26), 42-51.
24	Tabla casos de biorremediación	Colombia	Bacteria consortium	No determined	Hydrocarbons	Laboratory	Degradation	2018		Malaver Flor, Y. M., & Muñoz Sánchez, J. A. (2018). Degradación de hidrocarburos totales del petróleo a partir de la población microbiana contenida en estiércol bovino (Doctoral dissertation, Uniautónoma del Cauca. Facultad de Ciencias Ambientales y Desarrollo Sostenible. Programa de Ingeniería Ambiental y Sanitaria).
25	Tabla casos de biorremediación	Colombia	Bacteria consortium	Achromobacter denitrificans, Sphingomonas paucimobilis, Pseudomonas putida, Brevundimonas vesicularis, Acinetobacter baumanii, Rhizobium radiobacter, Comamonas testosteroni, and Chryseobacterium indologenes.	Hydrocarbons	Laboratory	Degradation	2015		Mezquida, R., Oviedo, L. E., & Lara, C. (2015). Biodegradation in vitro of diesel bilge waters using a microbial native consortium isolated from Córdoba, Colombia. Biotecnología Aplicada, 32(2), 2201-2205.
26	Tabla casos de biorremediación	Colombia	Bacteria consortium	Candida metapsilosis and Burkholderia cepacia	Hydrocarbons	Laboratory	Degradation	2018		Ordoñez Burbano, D. E., Abella Medina, C. A., Echeverry Tamayo, A., Paz Lasprilla, L. M., & Benítez-Campo, N. (2018). Biodegradación de hidrocarburos alifáticos saturados por microorganismos aislados de suelo contaminado con derivados del petróleo. Revista de Ciencias, 22(2), 33-44.
27	Bacteria AND wastewater AND Colombia	Colombia	Bacteria	Nitrosomonas europea, Nitrosococcus oceani and Nitrosospira multiformis	Wastewater produced in a faculty of sciences in Bogotá	Pilot	Removal	2024	DOI: 10.1007/s13205-024-03961-4	Pedroza-Camacho LD, Ospina-Sánchez PA, Romero-Perdomo FA, Infante-González NG, Paredes-Céspedes DM, Quevedo-Hidalgo B, Gutiérrez-Romero V, Rivera-Hoyos CM, Pedroza-Rodríguez AM. Wastewater treatment from a science faculty during the COVID-19 pandemic by using ammonium-oxidising and heterotrophic bacteria. 3 Biotech. 2024 May;14(5):129. doi: 10.1007/s13205-024-03961-4. Epub 2024 Apr 9. PMID: 38601…
28	Bacteria AND wastewater AND Colombia	Colombia	Bacteria	Nitrogen-fixing bacteria (NFB)	Pulp and paper mill effluent		Removal	2021	DOI: 10.1002/wer.1561	Ospina-Betancourth C, Acharya K, Allen B, Head IM, Sanabria J, Curtis TP. Valorization of pulp and paper industry wastewater using sludge enriched with nitrogen-fixing bacteria. Water Environ Res. 2021 Sep;93(9):1734-1747. doi: 10.1002/wer.1561. Epub 2021 Jun 29. PMID: 33765365.
29	Bacteria AND wastewater AND Colombia	Colombia	Bacteria	Clostridium pasteurianum	Low nitrogen wastewater	Laboratory		2020	DOI: 10.1021/acs.est.9b05322	Ospina-Betancourth C, Acharya K, Allen B, Entwistle J, Head IM, Sanabria J, Curtis TP. Enrichment of Nitrogen-Fixing Bacteria in a Nitrogen-Deficient Wastewater Treatment System. Environ Sci Technol. 2020 Mar 17;54(6):3539-3548. doi: 10.1021/acs.est.9b05322. Epub 2020 Mar 5. PMID: 32083474.
30	Bacteria AND wastewater AND Colombia	Colombia	Bacteria	Enterococcus sp.	Cassava wastewater	Laboratory	Removal	2024	DOI: 10.1007/s00449-024-03025-0	Quintero-Díaz JC, Gil-Posada JO. Batch and semi-continuous treatment of cassava wastewater using microbial fuel cells and metataxonomic analysis. Bioprocess Biosyst Eng. 2024 Jul;47(7):1057-1070. doi: 10.1007/s00449-024-03025-0. Epub 2024 Jun 6. PMID: 38842769; PMCID: PMC11213813.
31	Bacteria AND wastewater AND Colombia		Bacteria/Fungi	Komagataeibacter kakiaceti / Trametes versicolor	Wastewater distillery	Laboratory	Degradation	2018	DOI: 10.1016/j.ecoenv.2018.08.037	Velásquez-Riaño M, Carvajal-Arias CE, Rojas-Prieto NL, Ausecha-García SA, Vera-Díaz MÁ, Meneses-Sánchez JS, Villa-Restrepo AF. Evaluation of a mixed simultaneous vinasse degradation treatment using Komagataeibacter kakiaceti GM5 and Trametes versicolor DSM 3086. Ecotoxicol Environ Saf. 2018 Nov 30;164:425-433. doi: 10.1016/j.ecoenv.2018.08.037. Epub 2018 Aug 22. PMID: 30144702.
32	Tabla casos de biorremediación	Colombia	Fungus	Leptosphaerulina sp.	Novacron Red, Remazol Black and Turquoise Blue	Laboratory	Degradation	2021
33	Tabla casos de biorremediación	Colombia	Fungus	Trametes versicolor, Pleurotus ostreatus and Pleurotus pulmonarius	Synthetic dye (BR46)	Laboratory	Degradation	2016		Zuleta-Correa, Ana, Merino-Restrepo, Andrés, Jiménez-Correa, Sara, Hormaza-Anaguano, Angelina, & Cardona-Gallo, Santiago Alonso. (2016). Use of white rot fungi in the degradation of an azo dye from the textile industry. DYNA, 83(198), 128-135. https://doi.org/10.15446/dyna.v83n198.52923
34	Tabla casos de biorremediación	Colombia	Fungus	From Cyphellaceae family	Remazol Brilliant Blue R	Laboratory	Degradation	2021		Jutinico-Shubach, L. M., Castaño, J. D., Juarez, T., Mariño, M., Gómez-León, J., & Blandón, L. M. (2021). A novel basydiomycete isolated from mangrove swamps in the Colombian Caribbean shows promise in dye bioremediation. Bioremediation Journal, 26(3), 179–197. https://doi.org/10.1080/10889868.2021.1964426
35	Tabla casos de biorremediación	Colombia	Fungus	Paecilomyces sp. and Aspergillus sp.	Heavy oil sludge	Laboratory	Degradation	2023		Rondon-Afanador, C., Pinilla-Meza, G., Casallas-Cuervo, F.C. et al. Bioremediation of heavy oily sludge: a microcosms study. Biodegradation 34, 1–20 (2023). https://doi.org/10.1007/s10532-022-10006-1
36	Fungi AND wastewater AND Colombia	Colombia	Fungus	Scedosporium apiospermum	Phenol	Laboratory	Removal	2020	https://doi.org/10.1016/j.jece.2020.103691	Acevedo, Y. S. M., Mancera, L. T. M., Moreno-Piraján, J. C., & Flórez, M. V. (2020). Regeneration of activated carbon by applying the phenolic degrading fungus Scedosporium apiospermum. Journal of Environmental Chemical Engineering, 8(2), 103691.
37	Fungi AND wastewater AND Colombia	Colombia	Fungus	Pleurotus ostreatus, Trametes versicolor, Irpex lacteus, Bjerkandera adusta BOS55, Phlebia radiata, Phanerochaete chrysosporium, Pleurotus eryngii, and Lentinus tigrinus	Dye	Laboratory	Removal	2020	https://doi.org/10.1016/j.jenvman.2019.109805	Merino-Restrepo, A., Mejía-Otálvaro, F., Velásquez-Quintero, C., & Hormaza-Anaguano, A. (2020). Evaluation of several white-rot fungi for the decolorization of a binary mixture of anionic dyes and characterization of the residual biomass as potential organic soil amendment. Journal of environmental management, 254, 109805.
38	Fungi AND wastewater AND Colombia	Colombia	Fungus	Leptosphaerulina sp.	Recalcitrant organic pollutants	Laboratory	Removal	2021	https://doi.org/10.1016/j.scitotenv.2021.145449	Copete-Pertuz, L. S., Serna-Galvis, E. A., Plácido, J., Torres-Palma, R. A., & Mora-Martínez, A. L. (2021). Coupling chemical oxidation processes and Leptosphaerulina sp. myco-remediation to enhance the removal of recalcitrant organic pollutants in aqueous systems. Science of The Total Environment, 772, 145449.
39	Fungi AND wastewater AND Colombia	Colombia	Fungus	Aspergillus niger, Aspergillus fumigatus, Aspergillus terreus, Trichoderma viride, Fusarium sp. and Penicillium chrysogenum were tested as Leptosphaerulina sp.	Dye	Laboratory	Removal	2019	https://doi.org/10.1016/j.scitotenv.2018.07.387	Copete-Pertuz, L. S., Alandete-Novoa, F., Plácido, J., Correa-Londoño, G. A., & Mora-Martínez, A. L. (2019). Enhancement of ligninolytic enzymes production and decolourising activity in Leptosphaerulina sp. by co–cultivation with Trichoderma viride and Aspergillus terreus. Science of the Total Environment, 646, 1536-1545.
40	Fungi AND wastewater AND Colombia	Colombia	Fungus	Dictyopanus pusillus	Dye	Laboratory	Removal	2021	https://doi.org/10.1016/j.biteb.2021.100723	Rueda-Villabona, J. D., Rueda, A. M., Saavedra, O. L., Hernández, I., Rincón, G., Martínez-Vega, R. A., & Sánchez, C. I. (2021). Crude enzymatic extract from Dictyopanus pusillus LMB4 as a biotechnological tool for crystal violet biodegradation. Bioresource Technology Reports, 15, 100723.
41	Fungi AND wastewater AND Colombia	Colombia	Fungus	Pleurotus ostreatus, Trametes versicolor	Dye	Laboratory	Removal	2019	https://doi.org/10.1016/j.jclepro.2019.117713	Merino, A., Eibes, G., & Hormaza, A. (2019). Effect of copper and different carbon and nitrogen sources on the decolorization of an industrial dye mixture under solid-state fermentation. Journal of Cleaner Production, 237, 117713.
42	Microalgae AND Hydrocarbon removal AND Colombia	Colombia	Microalgae	Chlorella sp.	Crude oil	Laboratory	Removal	2018	DOI: 10.17485/ijst/2018/v11i29/127832	Romero, D. V., Cordero, A. P., & Garizado, Y. O. (2018). Biodegradation activity of crude oil by Chlorella sp. under mixotrophic conditions. Indian Journal of Science and Technology, 11(29).
43	Microalgae AND bioremediation AND Colombia	Colombia	Microalgae	Euglena sp., Gonium sp., Chroococcus sp., Chlorococcum sp., Scenedesmus sp., Golenkiniopsis sp., and Desmodesmus sp.	Nitrates (58%), enterococci (92%), and total coliforms	Pilot scale	Removal	2021	https://doi.org/10.1007/s12088-021-00990-y	Gutiérrez, J. E., Gutiérrez-Hoyos, N., Gutiérrez, J. S., Vives, M. J., & Sivasubramanian, V. (2022). Bioremediation of a sewage-contaminated tropical swamp through bioaugmentation with a microalgae-predominant microbial consortium. Indian Journal of Microbiology, 62(2), 307-311.
44	Tabla casos de biorremediación	Colombia	Microalgae	Four morphology-based functional groups	Landfill leachate	Pilot	Removal	2018		Phytoplankton Functional Groups in a High-Rate Algal Pond
45	Tabla casos de biorremediación	Colombia	Microalgae	Chlorella vulgaris	COD from aquaculture wastewater	Laboratory	Removal	2019		Baldiris-Navarro, I., Virviesca, M. T., & Aponte, J. S. (2019). Evaluación del uso de la microalga Chlorella vulgaris como Biorremediadora de vertimientos de la Industria Acuícola en el Caribe Colombiano. Teknos revista científica, 10-15.
46	Tabla casos de biorremediación		Microalgae	Chlorella vulgaris	Phenol	Laboratory	Removal	2018	DOI: 10.12988/ces.2018.84201	Baldiris-Navarro, I., Sanchez-Aponte, J., González-Delgado, A., Jimenez, A. R., & Acevedo-Morantes, M. (2018). Removal and biodegradation of phenol by the freshwater microalgae Chlorella vulgaris. methods, 6, 7.
47	Tabla casos de biorremediación	Colombia	Microalgae	Chlorella sp.	Dye from textile wastewater	Laboratory	Removal	2017		Vacca-Jimeno, V. A., Angulo-Mercado, E. R., Puentes-Ballesteros, D. M., Torres-Yépez, J. G., & Plaza-Vega, M. E. (2017). Uso de la microalga Chlorella sp. viva en suspensión en la decoloración del agua residual de una empresa textil. Prospectiva, 15(1), 93-99.
48	Tabla casos de biorremediación	Colombia	Microalgae	Chlorella vulgaris	COD	Laboratory	Removal	2018		Herrera, J. A. S., Malo, B. O. M., Arévalo, J. C. C., & Fernández, D. R. (2018). Evaluación a nivel laboratorio de la capacidad de remoción de materia orgánica de Chlorella vulgaris en las aguas residuales de la PTAR Salitre. Revista Mutis, 8(1), 34-42.
49	Tabla casos de biorremediación	Colombia	Microalgae	Chlorella sp.	Dye, BOD, and COD	Laboratory	Removal	2017		Angulo, E., Castellar, G., Cely, M. M., Ibáñez, L., & Prasca, L. (2017). Decoloracion de aguas residuales de una industria de pinturas por la microalga chlorella sp. Revista MVZ (Medicina Veterinaria y Zootecnia), 22(1), 5706-5718.
50	Tabla casos de biorremediación	Colombia	Microalgae	Chlorella vulgaris	COD	Laboratory	Removal	2019		Santos, J. A. G., & González, L. G. R. (2019). Obtención de biomasa de microalgas en aguas residuales para la producción de biocombustibles. Revista RenovaT Título abreviado: Rev. RenovaTISSN 2619-2896 Periodicidad: Semestral Julio–Diciembre 2019, 21.
51	Microalgae AND bioremediation AND Colombia	Colombia	Microalgae	Chlorella sp., Scenedesmus sp., and Ankistrodesmus sp.	COD and heavy metals from coal mining wastewater	Pilot	Removal	2017		Devia Torres, D., Cáceres Sepúlveda, S., Roa, A. L., Suárez Gelvez, J. H., & Urbina Suárez, N. A. (2017). Utilización de microalgas de la división Chlorophyta en el tratamiento biológico de drenajes ácidos de minas de carbón. Revista Colombiana de Biotecnología, 19(2), 95-104.
52	Microalgae AND bioremediation AND Colombia	Colombia	Microalgae	Chlorella vulgaris	Aquaculture wastewater	Laboratory	Removal	2017	https://doi.org/10.12988/ces.2017.712198	Blanco, E., González-Delgado, Á. D., García-Martinez, J., & Sanchez-Galvis, E. (2017). Bioremediation of aquaculture wastewater using microalgae Chlorella vulgaris. Contemporary Engineering Sciences, 10(35 (2017)), 1701-1708.
53	Microalgae AND bioremediation AND Colombia	Colombia	Microalgae	Chlorella sp.	Textile wastewater	Laboratory	Removal	2017		Puentes Ballesteros, D. M., Torres Yépez, J. G., Vacca Jimeno, V. A., Plaza Vega, M. E., & Angulo Mercado, E. R. (2017). Uso de la microalga Chlorella sp. viva en suspensión en la decoloración del agua residual de una empresa textil.
54	Microalgae AND bioremediation AND Colombia	Colombia	Microalgae	Scenedesmus sp.	Textile wastewater	Laboratory	Removal	2016	https://doi.org/10.16925/in.v19i20.1418	Silva, K. R. P., Bolaños, A. M. V., Rodríguez, L. C. H., Ospina, D. A. P., & Segura, M. Á. B. (2016). Uso de scenedesmus para la remoción de metales pesados y nutrientes de aguas residuales para la industria textil. Ingeniería solidaria, 12(20), 95-105.
55	Microalgae AND bioremediation AND Colombia	Colombia	Microalgae	Spirulina máxima, Spirulina platensis and Chlorella vulgaris	Lagoon	Laboratory	Removal	2018	https://doi.org/10.19053/20278306.v9.n1.2018.8153	Ortiz-Villota, M. T., Romero-Morales, M. A., & Meza-Rodríguez, L. D. (2018). La biorremediación con microalgas (Spirulina máxima, Spirulina platensis y Chlorella vulgaris) como alternativa para tratar la eutrofización de la laguna de Ubaque, Colombia. Revista de investigación, desarrollo e innovación, 9(1), 163-176.
56	Bacteria AND Hydrocarbon removal AND Colombia	Colombia	Microalgae / bacteria	Microbacterium paraoxydans- Chlamydomonas reinhardtii	Phenol	Laboratory	Removal	2019	http://hdl.handle.net/20.500.12622/1072	Mora-Salguero, D., Vives Flórez, M. J., Husserl Orjuela, J., Fernández-Niño, M., & González Barrios, A. F. (2019). Evaluación de la capacidad de degradación de fenol por consorcios bacteria-microalga aislados de la bahía de Cartagena, Colombia. TecnoLógicas.
57	Bacteria AND Hydrocarbon removal AND Colombia	Colombia	Microalgae / bacteria	Nocardiodes, Streptomyces, Dietzia and Advenella	Total petroleum hydrocarbons (TPH)	Laboratory	Degradation	2021	https://doi.org/10.1590/0001-3765202120201102	Martínez-Rivera, A., & Cardona-Gallo, S. A. (2021). Oil bioremediation in soils contaminated with oil spills in tropical environments. Anais da Academia Brasileira de Ciências, 93, e20201102.
58	Microalgae AND bioremediation AND Colombia	Colombia	Microalgae / bacteria	Chroococcus, Euglena, Geitlerinema, Closterium, Scenedesmus, and Chlorococcum	Ammoniacal nitrogen (NH4+-N) and phosphate (PO4−3-P) / E. coli	Pilot scale	Removal	2024	https://doi.org/10.1016/j.algal.2023.103335	Vargas, S. B., Lugo-Arias, J., Tarazona, H. D. F., Barreto, V. C., Olaya, R. A., Lugo-Arias, E., ... & Aguirre-Forero, S. (2024). Chemical and microbiological pollution removal coupled with biomass production using native microalgal-bacterial consortia from moderate and highly polluted water bodies. Algal Research, 77, 103335.
59	Tabla casos de biorremediación	Colombia	Plant-microalgae	Heliconia psittacorum and Chlorella vulgaris	Organic matter and nitrogen in wastewater	Pilot ?	Removal	2021		García, K. L. Q., Zúñiga, D. P. R., Duque, M. E. G., & Rojas, J. A. A. (2021). Evaluación de la remoción de nitrógeno y materia orgánica a través de humedales artificiales de flujo subsuperficial, acoplados a reactores de lecho fijo con microalgas en la Institución Universitaria Colegio Mayor de Antioquia. Ingeniería y Región, 25, 82-94.
60	Microalgae AND wastewater AND Colombia	Colombia	Microalgae	Marine Chlorella marina and Nannochloropsis oculata and freshwater Chlorella vulgaris and Ankistrodesmus falcatus	Landfill leachate	Laboratory	Removal	2024	http://dx.doi.org/10.2139/ssrn.4792684	Torres Virviescas, M. J., Henao-Castro, A., & Contreras-Vega, L. Bioremediation of Landfill Leachate Using Marine and Freshwater Microalgal Consortia Coupled with Fatty Acids Production for Biofuel. Laura, Bioremediation of Landfill Leachate Using Marine and Freshwater Microalgal Consortia Coupled with Fatty Acids Production for Biofuel.
61	Microalgae AND wastewater AND Colombia	Colombia	Microalgae / bacteria	Selenastrum, Scenedesmus, and Chlorella	Synthetic wastewater	Pilot scale	Removal	2022	https://doi.org/10.1016/j.biteb.2022.101240	Berrio-Restrepo, J. M., Saldarriaga-Molina, J. C., & Correa-Ochoa, M. A. (2022). A natural microalgae consortium for the biological nutrient removal in a upflow photobioreactor as tertiary wastewater treatment. Bioresource Technology Reports, 20, 101240.
62	Microalgae AND wastewater AND Colombia	Colombia	Microalgae / bacteria	Microalgae-bacteria consotium	Synthetic wastewater	Large scale	Removal	2021	10.2166/wst.2021.257	Arcila, J. S., Céspedes, D., & Buitrón, G. (2021). Influence of wavelength photoperiods and N/P ratio on wastewater treatment with microalgae–bacteria. Water Science and Technology, 84(3), 712-724.
63	Microalgae AND wastewater AND Colombia	Colombia	Microalgae / bacteria consortium	Native microalgae-bacteria consortium	Municipal wastewater	Laboratory	Removal	2016	doi: 10.1016/j.btre.2016.04.003	Delgadillo-Mirquez L, Lopes F, Taidi B, Pareau D. Nitrogen and phosphate removal from wastewater with a mixed microalgae and bacteria culture. Biotechnol Rep (Amst). 2016 Apr 29;11:18-26. doi: 10.1016/j.btre.2016.04.003. PMID: 28352536; PMCID: PMC5042296.
64	Microalgae AND wastewater AND Colombia	Colombia	Microalgae	Chlorella vulgaris	Wastewater	Laboratory	Removal	2018	https://doi.org/10.21789/22561498.1368	Sandoval Herrera, J. A., Malo Malo, B. O., Cartagena Arévalo, J. C., y Rubio Fernández, D. (2018). Evaluación a nivel laboratorio de la capacidad de remoción de materia orgánica de Chlorella vulgaris en las aguas residuales de la PTAR Salitre. Revista Mutis, 8(1), 34–42.
65	Microalgae AND wastewater AND Colombia	Colombia	Microalgae	Photosynthetic high rate algal systems	Landfill leachate	Laboratory	Removal	2017	http://dx.doi.org/10.3856/vol44-issue1-fulltext-11	Sardi-Saavedra, A., Peña-Salamanca, E., Madera-Parra, C., & Cerón-Hernández, V. (2017). Diversity of algal communities associated with a photosynthetic high rate algal system for bioremediation landfill leachate. Latin American Journal of Aquatic Research, 44(1), 113-120.
66	Microalgae AND wastewater AND Colombia	Colombia	Microalgae	Chlorella sp.	Wastewater	Laboratory	Removal	2021	https://doi.org/10.24425/jwld.2022.140387	Urbina-Suarez, N. A., Barajas-Solano, A. F., Garcia-Martinez, J. B., Lopez-Barrera, G. L., & González-Delgado, A. D. (2021). Prospects for using wastewater from a farm for algae cultivation: The case of Eastern Colombia. Journal of Water and Land Development, 2022(52), 172-179.

## Sheet: India
Supplementary Table 1. Research papers surveyed about bioremediation and wastewater treatment in megadiverse countries.Country: India.
No.	Key words	Country	Microorganism	Species	Pollutant	Scale	Removal/ Degradation	Observation	Year	DOI	Reference
1	Microalgae AND bioremediation AND India	India	Microalgae	Scenedesmus obliquus	Wastewater	Laboratory	Removal		2019	https://doi.org/10.1016/j.jenvman.2019.05.023	Umamaheswari, J., & Shanthakumar, S. (2019). Phycoremediation of paddy-soaked wastewater by indigenous microalgae in open and closed culture system. Journal of environmental management, 243, 435-443.
2	Microalgae AND bioremediation AND India	India	Microalgae	Chlorella sorokiniana, Chlorella sp. and Klebsiella pneumoniae, Acinetobacter calcoaceticus.	Artificial wastewater	Laboratory	Removal		2018	https://doi.org/10.1016/j.algal.2018.11.020	Makut, B. B., Das, D., & Goswami, G. (2019). Production of microbial biomass feedstock via co-cultivation of microalgae-bacteria consortium coupled with effective wastewater treatment: A sustainable approach. Algal research, 37, 228-239.
3	Microalgae AND bioremediation AND India	India	Microalgae	Chlorella vulgaris	Pyrene	Laboratory	Removal		2024	10.1007/s10532-024-10071-8	Tomar, R. S., Rai-Kalal, P., & Jajoo, A. (2024). Enhancing bioremediation potential of microalgae Chlorella vulgaris and Scenedesmus acutus by NaCl for pyrene degradation. Biodegradation, 1-13.
4	Microalgae AND bioremediation AND India	India	Microalgae	Microalgae and Komagataeibacter europaeus	Ammonium	Laboratory	Removal		2023	10.1016/j.biortech.2023.129801	Tseng, Y. S., Patel, A. K., Haldar, D., Chen, C. W., Dong, C. D., & Singhania, R. R. (2023). Microalgae and nano-cellulose composite produced via a co-culturing strategy for ammonia removal from the aqueous phase. Bioresource Technology, 389, 129801.
5	Microalgae AND bioremediation AND India	India	Microalgae	Chlamydomonas debaryana	Wastewater	Laboratory	Removal		2016	10.1007/s11356-016-7320-y	Arora, N., Patel, A., Sartaj, K., Pruthi, P. A., & Pruthi, V. (2016). Bioremediation of domestic and industrial wastewaters integrated with enhanced biodiesel production using novel oleaginous microalgae. Environmental Science and Pollution Research, 23, 20997-21007.
6	Microalgae AND bioremediation AND India	India	Microalgae	Chlorella sorokiniana and Ralstonia pickettii.	Dye	Laboratory	Degradation		2022	doi: 10.1038/s43705-022-00161-0.	Rawat, D., Sharma, U., Poria, P., Finlan, A., Parker, B., Shyam Sharma, R., ... & Authors, C. (2021). Iron-dependent mutualism between Chlorella sorokiniana and Ralstonia pickettii forms the basis for a sustainable bioremediation system. ISME Communications. 2022; 2 (1).
7	Microalgae AND bioremediation AND India	India	Microalgae	Several microlgae	PAHs	Computational	Degradation		2018	doi: 10.1007/s10661-017-6459-4.	SureshKumar, P., Thomas, J., & Poornima, V. (2018). Structural insights on bioremediation of polycyclic aromatic hydrocarbons using microalgae: a modelling-based computational study. Environmental monitoring and assessment, 190, 1-16.
8	Microalgae AND bioremediation AND India	India	Microalgae	Selenastrum sp.	Pyrene	Laboratory	Degradation		2024	doi: 10.1007/s10653-024-02012-4.	Mathivanan, K., Alrefaei, A. F., Praburaman, L., Ramasamy, R., Nagarajan, P., Rakesh, E., & Zhang, R. (2024). Cohesive phycoremediation of pyrene by freshwater microalgae Selenastrum sp. and biodiesel production and its assessment. Environmental Geochemistry and Health, 46(7), 225.
9	Microalgae AND bioremediation AND India	India	Microalgae	Microalage consortia	Wastewater	Laboratory	Removal		2024	doi: 10.1007/s10661-024-12620-3.	Singh, D. V., & Singh, R. P. (2024). Competence of algal consortia under municipal wastewater: remediation efficiency, photosynthetic performance, antioxidant defense mechanisms and biofuel production. Environmental Monitoring and Assessment, 196(5), 466.
10	Microalgae AND bioremediation AND India	India	Microalgae	Coelastrella sp.	Bisphenol A (BPA)	Laboratory	Degradation		2024	doi: 10.1016/j.biortech.2024.130701.	Ajithkumar, V., Arunkumar, M., Philomina, A., Vignesh, N. S., Vimali, E., Dey, D., ... & Varalakshmi, P. (2024). Deciphering Bisphenol A degradation by Coelastrella sp. M60: unravelling metabolic insights through metabolomics analysis. Bioresource Technology, 401, 130701.
11	Microalgae AND bioremediation AND India	India	Microalgae	Chlorella vulgaris	Wastewater	Laboratory	Removal		2024	doi: 10.1016/j.envpol.2024.123648.	Ardo, F. M., Khoo, K. S., Sobri, M. Z. A., Suparmaniam, U., Ethiraj, B., Anwar, A. F., ... & Lim, J. W. (2024). Modelling photoperiod in enhancing hydrogen production from Chlorella vulgaris sp. while bioremediating ammonium and organic pollutants in municipal wastewater. Environmental Pollution, 346, 123648.
12	Microalgae AND bioremediation AND India	India	Microalgae	Haematococcus pluvialis and Coelastrella saipanensis	Dairy waste medium	Laboratory	Removal		2024	doi: 10.1016/j.envres.2023.118077.	Nayana, K., Babu, V. S., Vidya, D., Sudhakar, M. P., & Arunkumar, K. (2024). Growth and productivity of Haematococcus pluvialis and Coelastrella saipanensis by photosystem modulation for understanding the heterotrophic nutritional strategy for bioremediation application. Environmental Research, 245, 118077.
13	Microalgae AND bioremediation AND India	India	Microalgae	Diplosphaera mucosa	Petroleum effluent	Laboratory	Removal		2023	doi: 10.1007/s11356-023-29228-8	Singh, V., Srivastava, P., & Mishra, A. (2023). Exploring the potential of Diplosphaera mucosa VSPA for the treatment of petroleum effluent with simultaneous lipid production. Environmental Science and Pollution Research, 30(43), 98048-98062.
14	Microalgae AND wastewater AND India	India	Microalgae	Spirulina platensis	Textile wastewater	Laboratory	Removal		2024	DOI: 10.1016/j.envpol.2024.124435	Selvaraj, D., & Arivazhagan, M. (2024). Synergistic effects of Spirulina platensis cultivation in textile wastewater towards nutrient removal and seed germination study. Environmental Pollution, 357, 124435.
15	Microalgae AND wastewater AND India	India	Microalgae	Microalgal consortia	Wastewater	Large scale	Removal		2024	DOI: 10.1016/j.jenvman.2024.121711	Goswami, R. K., Mehariya, S., & Verma, P. (2024). Sequential two-stage cultivation system using novel microalga consortia for treatment of municipal wastewater and simultaneous biomass production: Sustainable environmental management. Journal of Environmental Management, 366, 121711.
16	Microalgae AND wastewater AND India	India	Microalgae	Microalgae consortia	Wastewater	Pilot	Removal		2024	DOI: 10.1016/j.envpol.2024.123796	Goswami, R. K., Mehariya, S., & Verma, P. (2024). Sub-pilot scale sequential microalgal consortium-based cultivation for treatment of municipal wastewater and biomass production. Environmental Pollution, 348, 123796.
17	Microalgae AND wastewater AND India	India	Microalgae	Tetraselmis indica	Wastewater	Laboratory	Removal		2023	DOI: 10.1080/09593330.2023.2166429	Goswami, R. K., Agrawal, K., Mehariya, S., Rajagopal, R., Karthikeyan, O. P., & Verma, P. (2023). Development of economical and sustainable cultivation system for biomass production and simultaneous treatment of municipal wastewater using Tetraselmis indica BDUG001. Environmental technology, 1-21.
18	Microalgae AND wastewater AND India	India	Microalgae	Algae and bacteria	Tannery effluent	Laboratory	Removal		2023	DOI: 10.1016/j.jenvman.2023.118008	Nagabalaji, V., Maharaja, P., Nishanthi, R., Sathish, G., Suthanthararajan, R., & Srinivasan, S. V. (2023). Effect of co-culturing bacteria and microalgae and influence of inoculum ratio during the biological treatment of tannery wastewater. Journal of Environmental Management, 341, 118008.
19	Microalgae AND wastewater AND India	India	Microalgae	Cyclotella meneghiniana, Nitzschia palea, Chlorococcum sp., Scenedesmus quadricauda, Scenedesmus obliques, Arthrodesmus curvatus, Golenkinia radiata, Kirchneriella lunaris, Chlorella vulgaris, Chlorella pyrenoidosa, Chlorococcum humicola, Chroococcus sp., Monoraphidium sp., Ankistrodesmus falcatus Oocystis sp., Phormidium tenue, Spirulina maximus and Trachelomonas spp., Euglena spp., Phacus longi…	Wastewater	Laboratory	Removal		2014	DOI: 10.1016/j.biortech.2014.03.130	Mahapatra, D. M., Chanakya, H. N., & Ramachandra, T. V. (2014). Bioremediation and lipid synthesis through mixotrophic algal consortia in municipal wastewater. Bioresource technology, 168, 142-150.
20	Microalgae AND wastewater AND India	India	Microalgae	Scenedesmus	Wastewater	Laboratory	Removal		2016	DOI: 10.1016/j.biortech.2016.04.060	Usha, M. T., Chandra, T. S., Sarada, R., & Chauhan, V. S. (2016). Removal of nutrients and organic pollution load from pulp and paper mill effluent by microalgae in outdoor open pond. Bioresource technology, 214, 856-860.
21	Microalgae AND wastewater AND India	India	Microalgae	Scenedesmus dimorphus, Coelastrella tenuitheca, Chroococcus turgidus and Parachlorella kessleri	Wastewater	Laboratory	Removal		2024	DOI: 10.1080/15226514.2024.2405001	Paul, T., Nath, P., Tapadar, S., Sultana, S., Deb Purkayastha, S., Sharma, H., & Rout, J. (2024). Growth potential, biochemical properties and nutrient removal efficiency of some freshwater microalgae and their consortia from wastewater. International Journal of Phytoremediation, 1-11.
22	Microalgae AND wastewater AND India	India	Microalgae	Chlorella vulgaris	Wastewater	Laboratory	Removal		2024	DOI: 10.1016/j.jenvman.2024.120410	Vellaiyan, S. (2024). An integrated approach for wastewater treatment and algae cultivation: Nutrient removal analysis, biodiesel extraction, and energy and environmental metrics enhancement. Journal of Environmental Management, 354, 120410.
23	Microalgae AND wastewater AND India	India	Microalgae	Monoraphidium sp.	Wastewater	Laboratory	Removal		2023	DOI: 10.1016/j.biortech.2023.128877	Singh, P., Mohan, S. V., & Mohanty, K. (2023). Dairy wastewater treatment using Monoraphidium sp. KMC4 and its potential as hydrothermal liquefaction feedstock. Bioresource Technology, 376, 128877.
24	Microalgae AND wastewater AND India	India	Microalgae	Chlorella sp. andNeochloris sp.	Slaughterhouse wastewater	Laboratory	Removal		2023	DOI: 10.1016/j.biortech.2023.128790	Ummalyma, S. B., Chiang, A., Herojit, N., & Arumugam, M. (2023). Sustainable microalgal cultivation in poultry slaughterhouse wastewater for biorefinery products and pollutant removal. Bioresource Technology, 374, 128790.
25	Microalgae AND wastewater AND India	India	Microalgae	Chlorella vulgaris	Wastewater	Laboratory	Removal		2023	DOI: 10.1007/s10661-023-10999-z	Ms, K., Johnson, I., Ngo, H. H., Guo, W., & Kumar, M. (2023). Application of Chlorella vulgaris for nutrient removal from synthetic wastewater and MBR-treated bio-park secondary effluent: growth kinetics, effects of carbon and phosphate concentrations. Environmental Monitoring and Assessment, 195(3), 415.
26	Microalgae AND wastewater AND India	India	Microalgae	Desmococcus olivaceous, Scenedesmus dimorphus and Chlorella vulgaris	Wastewater	Laboratory	Removal		2023	DOI: 10.1007/s10661-023-10995-3	Nachiappan, K., & Chandrasekaran, R. (2023). Reformation of dairy effluent—a phycoremediation approach. Environmental Monitoring and Assessment, 195(3), 405.
27	Microalgae AND wastewater AND India	India	Microalgae	Microalgae culture	Greywater	Laboratory	Removal		2024	DOI: 10.1007/s12010-023-04371-7	Mohit, A., & Remya, N. (2024). Low-cost greywater treatment using polyculture microalgae—microalgal growth, organics, and nutrient removal subject to pH and temperature variations during the treatment. Applied Biochemistry and Biotechnology, 196(5), 2728-2740.
28	Microalgae AND wastewater AND India	India	Microalgae	Coelastrella sp.	Wastewater	Laboratory	Removal		2023	DOI: 10.1016/j.chemosphere.2022.137666	Vasistha, S., Balakrishnan, D., Manivannan, A., & Rai, M. P. (2023). Microalgae on distillery wastewater treatment for improved biodiesel production and cellulose nanofiber synthesis: a sustainable biorefinery approach. Chemosphere, 315, 137666.
29	Microalgae AND wastewater AND India	India	Microalgae	Chlorella sorokiniana	Wastewater	Pilot	Removal		2022	DOI: 10.1016/j.envres.2022.113952	Mehta, A. K., & Chakraborty, S. (2022). Multiscale modelling of mixotrophic algal growth in pilot-scale photobioreactors and its application to microalgal cultivation using wastewater. Environmental Research, 214, 113952.
30	Microalgae AND wastewater AND India	India	Microalgae	Pleurastrum insigne	Wastewater	Laboratory	Removal		2022	DOI: 10.1080/15226514.2022.2103092	Van Lal Chhandama, M., & Satyan, K. B. (2023). Sustainable approach for biodiesel production and wastewater treatment by cultivating Pleusrastrum insigne in wastewater. International Journal of Phytoremediation, 25(5), 679-686.
31	Microalgae AND wastewater AND India	India	Microalgae	Anabaena	Wastewater	Laboratory	Removal		2022	DOI: 10.1038/s41598-022-13244-8	Deb, D., Mallick, N., & Bhadoria, P. B. S. (2022). A waste-to-wealth initiative exploiting the potential of Anabaena variabilis for designing an integrated biorefinery. Scientific Reports, 12(1), 9478.
32	Microalgae AND wastewater AND India	India	Microalgae	Chlorella vulgaris	Wastewater	Laboratory	Removal		2022	DOI: 10.1007/s11356-022-21069-1	Kumari, S., Kumar, V., Kothari, R., & Kumar, P. (2022). Experimental and optimization studies on phycoremediation of dairy wastewater and biomass production efficiency of Chlorella vulgaris isolated from Ganga River, Haridwar, India. Environmental Science and Pollution Research, 29(49), 74643-74654.
33	Microalgae AND wastewater AND India	India	Microalgae	Chlorellla vulgaris	Wastewater	Laboratory	Removal		2022	DOI: 10.1016/j.scitotenv.2022.155110	Verma, R., Suthar, S., Chand, N., & Mutiyar, P. K. (2022). Phycoremediation of milk processing wastewater and lipid-rich biomass production using Chlorella vulgaris under continuous batch system. Science of The Total Environment, 833, 155110.
34	Microalgae AND wastewater AND India	India	Microalgae	Selenastrum sp.	Wastewater	Laboratory	Removal		2022	DOI: 10.1016/j.biortech.2022.126948	Ummalyma, S. B., & Singh, A. (2022). Biomass production and phycoremediation of microalgae cultivated in polluted river water. Bioresource Technology, 351, 126948.
35	Microalgae AND wastewater AND India	India	Microalgae	Several microlgae	Wastewater	Laboratory	Removal		2022	DOI: 10.1016/j.watres.2022.118165	Singh, V., & Mishra, V. (2022). Evaluation of the effects of input variables on the growth of two microalgae classes during wastewater treatment. Water Research, 213, 118165.
36	Microalgae AND wastewater AND India	India	Microalgae	Arthrospira sp.	Wastewater	Laboratory	Removal		2022	DOI: 10.1080/15226514.2022.2027865	Mukhopadhyay, S., Jana, A., Ghosh, S., Majumdar, S., & Ghosh, T. K. (2022). Arthrospira sp. mediated bioremediation of gray water in ceramic membrane based photobioreactor: process optimization by response surface methodology. International Journal of Phytoremediation, 24(13), 1364-1375.
37	Microalgae AND wastewater AND India	India	Microalgae	Monoraphidium sp.	Wastewater	Laboratory	Removal		2022	DOI: 10.1016/j.biortech.2021.126671	Kuravi, S. D., & Mohan, S. V. (2022). Mixotrophic cultivation of Monoraphidium sp. In dairy wastewater using Flat-Panel photobioreactor and photosynthetic performance. Bioresource Technology, 348, 126671.
38	Microalgae AND wastewater AND India	India	Microalgae	Tetradesmus sp.	Wastewater	Laboratory	Removal		2022	DOI: 10.1016/j.biortech.2021.126446	Kiran, B. R., & Mohan, S. V. (2022). Phycoremediation potential of Tetradesmus sp. SVMIICT4 in treating dairy wastewater using Flat-Panel photobioreactor. Bioresource Technology, 345, 126446.
39	Microalgae AND wastewater AND India	India	Microalgae	Membrane photosynthetic microbial fuel cell	Wastewater	Laboratory	Removal		2022	DOI: 10.1016/j.jenvman.2021.113871	Arun, S., Ramasamy, S., Pakshirajan, K., & Pugazhenthi, G. (2022). Bioelectricity production and shortcut nitrogen removal by microalgal-bacterial consortia using membrane photosynthetic microbial fuel cell. Journal of Environmental Management, 301, 113871.
40	Microalgae AND wastewater AND India	India	Microalgae/cyanobacteria	Chlorella minutissima (C. minutissima), Scenedesmus abundans (S. abundans), Nostoc muscorum (N. muscorum) and Spirulina sp.	Wastewater	Laboratory	Removal		2021	DOI: 10.1016/j.jenvman.2021.113210	Chandra, R., Pradhan, S., Patel, A., & Ghosh, U. K. (2021). An approach for dairy wastewater remediation using mixture of microalgae and biodiesel production for sustainable transportation. Journal of Environmental Management, 297, 113210.
41	Microalgae AND wastewater AND India	India	Microalgae	Chlorella vulgaris	Wastewater	Laboratory	Removal		2021	DOI: 10.1016/j.biortech.2021.125201	Mittal, A., Singh, R., Chakma, S., Goel, G., & Birke, V. (2021). An integrated permeable reactive barrier and photobioreactor approach for simultaneous removal of nitrate, phosphate and hexavalent chromium: A combined batch and continuous flow study. Bioresource Technology, 333, 125201.
42	Microalgae AND wastewater AND India	India	Microalgae	A stand-alone trickling photobioreacto	Wastewater	Laboratory	Removal		2021	DOI: 10.1002/wer.1554	Katam, K., Tiwari, Y., Shimizu, T., Soda, S., & Bhattacharyya, D. (2021). Start‐up of a trickling photobioreactor for the treatment of domestic wastewater. Water Environment Research, 93(9), 1690-1699.
43	Microalgae AND wastewater AND India	India	Microalgae	Chlorella vulgaris	Wastewater	Laboratory	Removal		2021	DOI: 10.1080/15226514.2020.1868398	Krishnaswamy, V. G. (2021). Combined treatment of synthetic textile effluent using mixed azo dye by phyto and phycoremediation. International Journal of Phytoremediation, 23(9), 924-936.
44	Microalgae AND wastewater AND India	India	Microalgae	Nannochloropsis oculata, Chlorella vulgaris and Chlorella sorokiniana	Wastewater	Laboratory	Removal		2020	DOI: 10.1016/j.jenvman.2020.111129	Saranya, D., & Shanthakumar, S. (2020). Effect of culture conditions on biomass yield of acclimatized microalgae in ozone pre-treated tannery effluent: A simultaneous exploration of bioremediation and lipid accumulation potential. Journal of Environmental Management, 273, 111129.
45	Microalgae AND wastewater AND India	India	Microalgae	Microalgae cells	Wastewater	Laboratory	Removal		2020	DOI: 10.1016/j.jenvman.2020.111129	Moondra, N., Jariwala, N. D., & Christian, R. A. (2020). Sustainable treatment of domestic wastewater through microalgae. International journal of phytoremediation, 22(14), 1480-1486.
46	Microalgae AND wastewater AND India	India	Microalgae	Microalgae and plant	Wastewater	Laboratory	Removal		2020	DOI: 10.1002/wer.1322	Singh, G., & Patidar, S. K. (2020). Water quality restoration by harvesting mixed culture microalgae using Moringa oleifera. Water Environment Research, 92(9), 1268-1282.
47	Microalgae AND wastewater AND India	India	Microalgae	Microalgal cultures	Wastewater	Laboratory	Removal		2020	DOI: 10.1016/j.biortech.2020.123063	Sharma, J., Kumar, S. S., Kumar, V., Malyan, S. K., Mathimani, T., Bishnoi, N. R., & Pugazhendhi, A. (2020). Upgrading of microalgal consortia with CO2 from fermentation of wheat straw for the phycoremediation of domestic wastewater. Bioresource technology, 305, 123063.
48	Microalgae AND wastewater AND India	India	Microalgae	Scenedesmus sp.	Phenol	Laboratory	Degradation		2021	DOI: 10.1080/09593330.2020.1733675	Singh, H., Kumar, N., & Mishra, B. K. (2021). Understanding the by-product formation potential during phenol oxidation from in-situ electro-generated radicals by microalgae harvesting. Environmental Technology, 42(22), 3533-3545.
49	Microalgae AND wastewater AND India	India	Microalgae	Chlamydomonas sp.	Wastewater	Laboratory	Removal		2020	DOI: 10.1016/j.biortech.2020.122993	Behl, K., SeshaCharan, P., Joshi, M., Sharma, M., Mathur, A., Kareya, M. S., ... & Nigam, S. (2020). Multifaceted applications of isolated microalgae Chlamydomonas sp. TRC-1 in wastewater remediation, lipid production and bioelectricity generation. Bioresource technology, 304, 122993.
50	Microalgae AND wastewater AND India	India	Microalgae	Microalgal Treatment System and hybrid Vertical Flow Constructed Wetland	Wastewater	Laboratory	Removal		2021	DOI: 10.1080/09593330.2020.1726471	Chavan, R., & Mutnuri, S. (2021). Domestic wastewater treatment by constructed wetland and microalgal treatment system for the production of value-added products. Environmental technology, 42(21), 3304-3317.
51	Microalgae AND wastewater AND India	India	Microalgae	Nannochloropsis oculata	Tannery effluent	Laboratory	Removal		2020	DOI: 10.1016/j.envres.2020.109163	Saranya, D., & Shanthakumar, S. (2020). An integrated approach for tannery effluent treatment with ozonation and phycoremediation: a feasibility study. Environmental research, 183, 109163.
52	Microalgae AND wastewater AND India	India	Microalgae	Chlorella sorokiniana	Wastewater	Pilot	Removal		2020	DOI: 10.1016/j.biortech.2019.122489	Arora, N., Jaiswal, K. K., Kumar, V., Vlaskin, M. S., Nanda, M., Pruthi, V., & Chauhan, P. K. (2020). Small-scale phyco-mitigation of raw urban wastewater integrated with biodiesel production and its utilization for aquaculture. Bioresource Technology, 297, 122489.
53	Microalgae AND wastewater AND India	India	Microalgae	Chlorella sorokiniana	Wastewater	Laboratory	Removal		2019	DOI: 10.1007/s12038-019-9896-0	Nawkarkar, P., Singh, A. K., Abdin, M. Z., & Kumar, S. (2019). Life cycle assessment of Chlorella species producing biodiesel and remediating wastewater. Journal of biosciences, 44, 1-15.
54	Microalgae AND wastewater AND India	India	Microalgae	Consortium of microalgae, enriched ammonia oxidizing bacteria (AOB) and methanol utilizing denitrifier (MUD)	Wastewater	Laboratory	Removal		2019	DOI: 10.1016/j.jenvman.2019.109401	Arun, S., Manikandan, N. A., Pakshirajan, K., & Pugazhenthi, G. (2019). Novel shortcut biological nitrogen removal method using an algae-bacterial consortium in a photo-sequencing batch reactor: Process optimization and kinetic modelling. Journal of environmental management, 250, 109401.
55	Microalgae AND wastewater AND India	India	Microalgae	Scenedesmus obliquus	Wastewater	Laboratory	Removal		2019	DOI: 10.1016/j.jenvman.2019.05.023	Umamaheswari, J., & Shanthakumar, S. (2019). Phycoremediation of paddy-soaked wastewater by indigenous microalgae in open and closed culture system. Journal of environmental management, 243, 435-443.
56	Microalgae AND wastewater AND India	India	Microalgae	Chlorella pyrenoidosa, Anabaena ambigua and Scenedesmus abundans	Wastewater	Laboratory	Removal		2019	DOI: 10.3389/fmicb.2019.00678	Brar, A., Kumar, M., & Pareek, N. (2019). Comparative appraisal of biomass production, remediation, and bioenergy generation potential of microalgae in dairy wastewater. Frontiers in Microbiology, 10, 678.
57	Microalgae AND wastewater AND India	India	Microalgae	Dicloster acuatus MH013435 and Kalenjinia gelatinosa MH012185 in Garcinia cambogia}	Wastewater	Laboratory	Removal		2019	DOI: 10.1080/15226514.2019.1566884	Budhi Venkatesan, R., & Rajarathinam, R. (2019). Suitability of Dicloster acuatus MH013435 and Kalenjinia gelatinosa MH012185 for growth in Garcinia cambogia washwater effluent with efficient nutrient removal. International journal of phytoremediation, 21(8), 816-820.
58	Microalgae AND wastewater AND India	India	Microalgae	Ascochloris sp.	Wastewater	Laboratory	Removal		2019	DOI: 10.1080/15226514.2018.1537248	Kumar, A. K., Sharma, S., Patel, A., Dixit, G., & Shah, E. (2019). Comprehensive evaluation of microalgal based dairy effluent treatment process for clean water generation and other value added products. International journal of phytoremediation, 21(6), 519-530.
59	Microalgae AND wastewater AND India	India	Microalgae	Three microalgae species	Wastewater	Laboratory	Removal		2018	DOI: 10.1016/j.biortech.2018.08.113	Gupta, S., & Pawar, S. B. (2018). An integrated approach for microalgae cultivation using raw and anaerobic digested wastewaters from food processing industry. Bioresource Technology, 269, 571-576.
60	Microalgae AND wastewater AND India	India	Microalgae	Chlorella vulgaris	Wastewater	Laboratory	Removal		2020	DOI: 10.1080/09593330.2018.1508250	Chaudhary, R., Tong, Y. W., & Dikshit, A. K. (2020). Kinetic study of nutrients removal from municipal wastewater by Chlorella vulgaris in photobioreactor supplied with CO2-enriched air. Environmental Technology.
61	Microalgae AND wastewater AND India	India	Microalgae	Microalgae-based treatment systems	Wastewater	Laboratory	Removal		2018	DOI: 10.1007/s11356-018-2209-6	Katam, K., & Bhattacharyya, D. (2018). Comparative study on treatment of kitchen wastewater using a mixed microalgal culture and an aerobic bacterial culture: kinetic evaluation and FAME analysis. Environmental Science and Pollution Research, 25, 20732-20742.
62	Microalgae AND wastewater AND India	India	Microalgae	Microalgal bioreactors	Wastewater	Laboratory	Removal		2018	DOI: 10.2175/106143017X15054988926299	Anjana Babu, A. B., Keerthi Katam, K. K., Gundupalli, M. P., & Debraj Bhattacharyya, D. B. (2018). Nutrient removal from wastewater using microalgae: a kinetic evaluation and lipid analysis.
63	Microalgae AND wastewater AND India	India	Microalgae	Chlamydomonas debaryana	Wastewater	Laboratory	Removal		2016	DOI: 10.1007/s11356-016-7320-y	Arora, N., Patel, A., Sartaj, K., Pruthi, P. A., & Pruthi, V. (2016). Bioremediation of domestic and industrial wastewaters integrated with enhanced biodiesel production using novel oleaginous microalgae. Environmental Science and Pollution Research, 23, 20997-21007.
64	Microalgae AND wastewater AND India	India	Microalgae	Diatoms	Wastewater	Laboratory	Removal		2018	DOI: 10.1016/j.sjbs.2017.05.011	Marella, T. K., Parine, N. R., & Tiwari, A. (2018). Potential of diatom consortium developed by nutrient enrichment for biodiesel production and simultaneous nutrient removal from waste water. Saudi Journal of Biological Sciences, 25(4), 704-709.
65	Microalgae AND wastewater AND India	India	Microalgae	Tetraselmis indica (T. indica), Scenedesmus abundans (S. abundans), Spirulina sp., and Nostoc muscorum (N. muscorum	Wastewater	Laboratory	Removal		2018	DOI: 10.1007/s11356-018-1967-5	Amit, & Ghosh, U. K. (2018). An approach for phycoremediation of different wastewaters and biodiesel production using microalgae. Environmental Science and Pollution Research, 25, 18673-18681.
66	Microalgae AND wastewater AND India	India	Microalgae	Chlorella vulgaris	Wastewater	Laboratory	Removal		2018	DOI: 10.1016/j.biortech.2018.04.029	Arun, J., Varshini, P., Prithvinath, P. K., Priyadarshini, V., & Gopinath, K. P. (2018). Enrichment of bio-oil after hydrothermal liquefaction (HTL) of microalgae C. vulgaris grown in wastewater: Bio-char and post HTL wastewater utilization studies. Bioresource Technology, 261, 182-187.
67	Microalgae AND wastewater AND India	India	Microalgae	Chlorella vulgaris, Scenedesmus dimorphus, Chlorococcum sp. and Chlamydomonas sp	Synthetic and industrial wastewater.	Laboratory	Removal		2019	DOI: 10.1080/09593330.2017.1408689	Nagabalaji, V., Sivasankari, G., Srinivasan, S. V., Suthanthararajan, R., & Ravindranath, E. (2019). Nutrient removal from synthetic and secondary treated sewage and tannery wastewater through phycoremediation. Environmental technology, 40(6), 784-792.
68	Microalgae AND wastewater AND India	India	Microalgae	Chlorella sp. and Phormidium sp.,	Tannery effluent	Laboratory	Removal		2018	DOI: 10.1080/15226514.2017.1374338	Das, C., Ramaiah, N., Pereira, E., & Naseera, K. (2018). Efficient bioremediation of tannery wastewater by monostrains and consortium of marine Chlorella sp. and Phormidium sp. International journal of phytoremediation, 20(3), 284-292.
69	Microalgae AND wastewater AND India	India	Microalgae	Microalgae culture	Wastewater	Laboratory	Removal		2017	DOI: 10.1016/j.biortech.2017.03.118	Hemalatha, M., Sravan, J. S., Yeruva, D. K., & Mohan, S. V. (2017). Integrated ecotechnology approach towards treatment of complex wastewater with simultaneous bioenergy production. Bioresource technology, 242, 60-67.
70	Microalgae AND wastewater AND India	India	Microalgae	Chlorella pyrenoidosa,	Phenolic effluent	Laboratory	Removal		2017	DOI: 10.1007/s11356-017-8891-y	Stephen, D. P., & Ayalur, B. K. (2017). Effect of nutrients on Chlorella pyrenoidosa for treatment of phenolic effluent of coal gasification plant. Environmental Science and Pollution Research, 24, 13594-13603.
71	Microalgae AND wastewater AND India	India	Microalgae	Desmosdesmus sp.	Wastewater	Laboratory	Removal		2018	DOI: 10.1080/09593330.2017.1310302	Prasad, M. S. V., Varma, A. K., Kumari, P., & Mondal, P. (2018). Production of lipid-containing microalgal biomass and simultaneous removal of nitrate and phosphate from synthetic wastewater. Environmental technology, 39(5), 669-681.
72	Microalgae AND wastewater AND India	India	Microalgae	Chlorella pyrenoidosa.	Wastewater	Laboratory	Removal		2018	DOI: 10.2166/wst.2016.507	Ahmed, A., Jyothi, N., & Ramesh, A. (2017). Improved ammonium removal from industrial wastewater through systematic adaptation of wild type Chlorella pyrenoidosa. Water Science and Technology, 75(1), 182-188.
73	Microalgae AND wastewater AND India	India	Microalgae	Acutodesmus dimorphus.	Wastewater	Laboratory	Removal		2016	DOI: 10.1016/j.biortech.2016.09.070	Chokshi, K., Pancha, I., Ghosh, A., & Mishra, S. (2016). Microalgal biomass generation by phycoremediation of dairy industry wastewater: an integrated approach towards sustainable biofuel production. Bioresource technology, 221, 455-460.
74	Microalgae AND wastewater AND India	India	Microalgae	Chlorella pyrenoidosa	Phenol	Laboratory	Removal		2015	DOI: 10.1007/s12010-015-1652-9	Das, B., Mandal, T. K., & Patra, S. (2015). A comprehensive study on Chlorella pyrenoidosa for phenol degradation and its potential applicability as biodiesel feedstock and animal feed. Applied biochemistry and biotechnology, 176, 1382-1401.
75	Microalgae AND Hydrocarbon removal AND India	India	Microalgae	Chlorella vulgaris	Fluoranthene	Laboratory	Degradation		2021	DOI: 10.1007/s10646-020-02334-w	Tomar, R. S., & Jajoo, A. (2021). Enzymatic pathway involved in the degradation of fluoranthene by microalgae Chlorella vulgaris. Ecotoxicology, 30(2), 268-276.
76	Microalgae AND Hydrocarbon removal AND India	India	Microalgae	Acutodesmus obliquus	Cassava effluent	Laboratory	Removal		2019	DOI: 10.1080/15226514.2019.1633255 Abstract	Selvan, S. T., Govindasamy, B., Muthusamy, S., & Ramamurthy, D. (2019). Exploration of green integrated approach for effluent treatment through mass culture and biofuel production from unicellular alga, Acutodesmus obliquus RDS01. International Journal of phytoremediation, 21(13), 1305-1322.
77	Microalgae AND Hydrocarbon removal AND India	India	Cyanobacteri	Phormidium and Oscillatoria spp.,	Wastewater	Laboratory	Removal		2016	DOI: 10.1016/j.jenvman.2016.04.010	Rai, J., Kumar, D., Pandey, L. K., Yadav, A., & Gaur, J. P. (2016). Potential of cyanobacterial biofilms in phosphate removal and biomass production. Journal of environmental management, 177, 138-144.
78	Microalgae AND Hydrocarbon removal AND India	India	Microalgae / Bacteria	Microalgae and bacteria.	Wastewater	Laboratory	Removal		2014	DOI: 10.1007/s12010-014-1229-z	Ashok, V., Shriwastav, A., & Bose, P. (2014). Nutrient removal using algal-bacterial mixed culture. Applied biochemistry and biotechnology, 174, 2827-2838.
79	Microalgae AND Hydrocarbon removal AND India	India	Microalgae	Chroococcus sp.1	Wastewater	Laboratory	Removal		2014	DOI: 10.1016/j.biortech.2014.06.038	Prajapati, S. K., Choudhary, P., Malik, A., & Vijay, V. K. (2014). Algae mediated treatment and bioenergy generation process for handling liquid and solid waste from dairy cattle farm. Bioresource Technology, 167, 260-268.
80	Microalgae AND Hydrocarbon removal AND India	India	Bacteria/microalgae	Tetraselmis indica - Pseudomonas aeruginosa	Dairy wastewater (DWW)	Laboratory	Removal		2023	https://doi.org/10.1016/j.matpr.2021.06.227	Talapatra, N., Gautam, R., Mittal, V., & Ghosh, U. K. (2023). A comparative study of the growth of microalgae-bacteria symbiotic consortium with the axenic culture of microalgae in dairy wastewater through extraction and quantification of chlorophyll. Materials Today: Proceedings, 80, 2268-2273.
81	Microalgae AND Hydrocarbon removal AND India	India	Microalgae	Chlorella vulgaris and Scenedesmus acutus	Pyrene	Laboratory	Removal		2024	DOI: 10.1007/s10532-024-10071-8	Tomar RS, Rai-Kalal P, Jajoo A. Enhancing bioremediation potential of microalgae Chlorella vulgaris and Scenedesmus acutus by NaCl for pyrene degradation. Biodegradation. 2024 Aug;35(5):687-699. doi: 10.1007/s10532-024-10071-8. Epub 2024 Feb 28. PMID: 38416268.
82	Microalgae AND Hydrocarbon removal AND India	India	Microalgae	Planktochlorella nurekis and Chlamydomonas reinhardtii	Wastewater	Laboratory	Removal		2023	https://doi.org/10.1016/j.algal.2022.102924	Kumar, C. P., Sylas, V. P., Mechery, J., Ambily, V., Kabeer, R., & Sunila, C. T. (2023). Phycoremediation of cashew nut processing wastewater and production of biodiesel using Planktochlorella nurekis and Chlamydomonas reinhardtii. Algal Research, 69, 102924.
83	Microalgae AND Hydrocarbon removal AND India	India	Microalgae/bacteria	Scenedesmus abundans and Bacteria	Petroleum refinery effluent (PRE)	Laboratory	Removal		2020	https://doi.org/10.1016/j.eti.2020.100926	Ashwaniy, V. R. V., Perumalsamy, M., & Pandian, S. (2020). Enhancing the synergistic interaction of microalgae and bacteria for the reduction of organic compounds in petroleum refinery effluent. Environmental Technology & Innovation, 19, 100926.
84	Microalgae AND Hydrocarbon removal AND India	India	Microalgae	Desmodesmus sp. ASK01, Chlorella sp. ASK14, Scenedesmus sp. ASK16, Scenedesmus sp. ASK22, Chlorella sp. ASK25 and Chlorella sp. ASK27.	Dairy effluent (DE)	Laboratory	Removal		2019	https://doi.org/10.1016/j.biortech.2019.121998	Pandey, A., Srivastava, S., & Kumar, S. (2019). Isolation, screening and comprehensive characterization of candidate microalgae for biofuel feedstock production and dairy effluent treatment: a sustainable approach. Bioresource technology, 293, 121998.
85	Microalgae AND Hydrocarbon removal AND India	India	Microalgae	Scenedesmus sp. ISTGA1	Wastewater	Laboratory	Removal		2019	https://doi.org/10.1016/j.renene.2018.12.056	Tripathi, R., Gupta, A., & Thakur, I. S. (2019). An integrated approach for phycoremediation of wastewater and sustainable biodiesel production by green microalgae, Scenedesmus sp. ISTGA1. Renewable Energy, 135, 617-625.
86	Microalgae AND Hydrocarbon removal AND India	India	Microalgae	Chlorella pyrenoidosa	Phenol	Laboratory	Degradation		2019	https://doi.org/10.1016/j.jece.2019.103079	Priyadharshini, S. D., & Bakthavatsalam, A. K. (2019). A comparative study on growth and degradation behavior of C. pyrenoidosa on synthetic phenol and phenolic wastewater of a coal gasification plant.
87	Microalgae AND Hydrocarbon removal AND India	India	Microalgae	Chlorella vulgaris	Sewage wastewater	Laboratory	Removal		2018	https://doi.org/10.1016/j.sajce.2018.04.006	Kumar, P. K., Krishna, S. V., Verma, K., Pooja, K., Bhagawan, D., & Himabindu, V. (2018). Phycoremediation of sewage wastewater and industrial flue gases for biomass generation from microalgae. South African journal of chemical engineering, 25, 133-146.
88	Microalgae AND Hydrocarbon removal AND India	India	Cyanobacteria/bacterias	Synechocystis and Pseudomonas indoxyladons and Bacillus benzoevorans	Pyrene	Laboratory	Removal		2018	https://doi.org/10.1080/10406638.2016.1207684	Patel, J. G., Kumar, N. J., Kumar, R. N., & Khan, S. R. (2018). Evaluation of nitrogen fixing enzyme activities in response to pyrene bioremediation efficacy by defined artificial microalgal-bacterial consortium of Gujarat, India. Polycyclic Aromatic Compounds, 38(3), 282-293.
89	Microalgae AND Hydrocarbon removal AND India	India	Microalgae	Chlorella pyrenoidosa	Phenol	Laboratory	Degradation		2017	https://doi.org/10.1016/j.psep.2017.06.006	Stephen, D. P., & Ayalur, K. B. (2017). Phycoremediation of phenolic effluent of a coal gasification plant by Chlorella pyrenoidosa. Process Safety and Environmental Protection, 111, 31-39.
90	Microalgae AND Hydrocarbon removal AND India	India	Microalgae/bacteria	Scenedesmus sp. and Paenibacillus sp.	Landfill leachate	Laboratory	Removal		2016	https://doi.org/10.1016/j.ecoenv.2016.02.009	Kumari, M., Ghosh, P., & Thakur, I. S. (2016). Landfill leachate treatment using bacto-algal co-culture: an integrated approach using chemical analyses and toxicological assessment. Ecotoxicology and environmental safety, 128, 44-51.
91	Microalgae AND wastewater AND India	India	Microalgae	Chlorella pyrenoidosa and Scenedesmus abundans	Domestic wastewater	Laboratory	Removal		2015	https://doi.org/10.1016/j.aej.2015.09.013	Lekshmi, B., Joseph, R. S., Jose, A., Abinandan, S., & Shanthakumar, S. (2015). Studies on reduction of inorganic pollutants from wastewater by Chlorella pyrenoidosa and Scenedesmus abundans. Alexandria Engineering Journal, 54(4), 1291-1296.
92	Microalgae AND wastewater AND India	India	Microalgae	Chlorella pyrenoidosa	Dye wastewater	Laboratory	Removal		2015	https://doi.org/10.1016/j.jenvman.2015.08.041	Pathak, V. V., Kothari, R., Chopra, A. K., & Singh, D. P. (2015). Experimental and kinetic studies for phycoremediation and dye removal by Chlorella pyrenoidosa from textile wastewater. Journal of environmental management, 163, 270-277.
93	Microalgae AND wastewater AND India	India	Microalgae/cyanobacteria	Chlorella, Parachlorella, cyanobacterium, Lyngbya, Phormidium	Wastewater	Laboratory	Removal		2016	https://doi.org/10.1016/j.algal.2016.09.009	Mukherjee, C., Chowdhury, R., Sutradhar, T., Begam, M., Ghosh, S. M., Basak, S. K., & Ray, K. (2016). Parboiled rice effluent: A wastewater niche for microalgae and cyanobacteria with growth coupled to comprehensive remediation and phosphorus biofertilization. Algal research, 19, 225-236.
94	Microalgae AND wastewater AND India	India	Microalgae	Scenedesmus sp.	Domestic wastewater	Laboratory	Removal		2016	https://doi.org/10.1016/j.algal.2016.03.020	Nayak, M., Karemore, A., & Sen, R. (2016). Performance evaluation of microalgae for concomitant wastewater bioremediation, CO2 biofixation and lipid biosynthesis for biodiesel application. Algal Research, 16, 216-223.
95	Microalgae AND wastewater AND India	India	Microalgae	Chlorella protothecoides	Municipal wastewater	Laboratory	Removal		2017	https://doi.org/10.1016/j.jwpe.2017.05.003	Binnal, P., & Babu, P. N. (2017). Optimization of environmental factors affecting tertiary treatment of municipal wastewater by Chlorella protothecoides in a lab scale photobioreactor. Journal of water process engineering, 17, 290-298.
96	Microalgae AND wastewater AND India	India	Cyanobacteria	Spirulina sp.	Distillery wastewater (ADDW)	Laboratory	removal		2018	https://doi.org/10.1016/j.jwpe.2018.08.014	Sankaran, K., & Premalatha, M. (2018). Nutrients uptake from anaerobically digested distillery wastewater by Spirulina sp. under xenon lamp illumination. Journal of Water Process Engineering, 25, 295-300.
97	Microalgae AND wastewater AND India	India	microalgae	Chlorella sp.	Piggery and winery wastewaters	Laboratory	Removal		2018	https://doi.org/10.1016/j.biortech.2018.02.025	Ganeshkumar, V., Subashchandrabose, S. R., Dharmarajan, R., Venkateswarlu, K., Naidu, R., & Megharaj, M. (2018). Use of mixed wastewaters from piggery and winery for nutrient removal and lipid production by Chlorella sp. MM3. Bioresource technology, 256, 254-258.
98	Microalgae AND wastewater AND India	India	Microalgae/bacteria/archaea	Microalgae and activated sludge	Domestic wastewater	Laboratory	Removal		2019	https://doi.org/10.1016/j.jiec.2018.09.031	Katam, K., & Bhattacharyya, D. (2019). Simultaneous treatment of domestic wastewater and bio-lipid synthesis using immobilized and suspended cultures of microalgae and activated sludge. Journal of Industrial and Engineering Chemistry, 69, 295-303.
99	Microalgae AND wastewater AND India	India	Microalgae	Chlorella vulgaris	Wastewater	Laboratory	Removal		2019	https://doi.org/10.1016/j.bej.2019.107241	Banerjee, S., Tiwade, P. B., Sambhav, K., Banerjee, C., & Bhaumik, S. K. (2019). Effect of alginate concentration in wastewater nutrient removal using alginate-immobilized microalgae beads: Uptake kinetics and adsorption studies. Biochemical Engineering Journal, 149, 107241.
100	Microalgae AND wastewater AND India	India	Microalgae	Scenedesmus sp. ASK22	Wastewater	Laboratory	Removal		2019	https://doi.org/10.1016/j.biombioe.2019.105319	Pandey, A., Srivastava, S., & Kumar, S. (2019). Sequential optimization of essential nutrients addition in simulated dairy effluent for improved Scenedesmus sp ASK22 growth, lipid production and nutrients removal. Biomass and Bioenergy, 128, 105319.
101	Microalgae AND wastewater AND India	India	Microalgae	Scenedesmus obliquus and Ulva lactuca	Poultry waste	Laboratory	removal		2020	https://doi.org/10.1016/j.biortech.2019.122462	Agarwal, A., Mhatre, A., Pandit, R., & Lali, A. M. (2020). Synergistic biorefinery of Scenedesmus obliquus and Ulva lactuca in poultry manure towards sustainable bioproduct generation. Bioresource Technology, 297, 122462.
102	Microalgae AND wastewater AND India	India	Microalgae	Asterarcys quadricellulare	Distillery wastewater (DWW	Laboratory	Removal		2023	https://doi.org/10.1016/j.jece.2023.110208	Johnson, I., Krishnan, C., & Kumar, M. (2023). A sequential electrochemical oxidation–algal photobioreactor system for the treatment of distillery wastewater. Journal of Environmental Chemical Engineering, 11(5), 110208.
103	Bacteria AND bioremediation AND India	India	Bacteria	Vibrio sp., Alteromonas sp., and Cobetia sp.	Polyvinyl chloride (PVC)	Laboratory	Degradation		2024	doi: 10.1007/s10532-024-10101-5.	Khandare, S. D., Agrawal, D., Mehru, N., & Chaudhary, D. R. (2022). Marine bacterial based enzymatic degradation of low-density polyethylene (LDPE) plastic. Journal of Environmental Chemical Engineering, 10(3), 107437.
104	Bacteria AND bioremediation AND India	India	Bacteria	Pseudomonas sp.	Polycyclic aromatic hydrocarbons (PAHs),	Laboratory	Degradation		2024	doi: 10.1002/jobm.202400448.	Sivasamy S, Rajangam S, Kanagasabai T, Bisht D, Prabhakaran R, Dhandayuthapani S. Biocatalytic Potential of Pseudomonas Species in the Degradation of Polycyclic Aromatic Hydrocarbons. J Basic Microbiol. 2024 Oct 29:e2400448. doi: 10.1002/jobm.202400448. Epub ahead of print. PMID: 39468883.
105	Bacteria AND bioremediation AND India	India	Bacteria	Pseudomonas aeruginosa	Azo dye from wastewater	Laboratory	Degradation		2024	DOI: 10.1007/s00203-024-04125-x	Das P, Mehra A, Sachan SG, Chattopadhyay S. Screening different solid supports for Pseudomonas aeruginosa biofilm formation and determining its efficiency for decolorization and degradation of congo red. Arch Microbiol. 2024 Sep 11;206(10):402. doi: 10.1007/s00203-024-04125-x. PMID: 39261342.
106	Bacteria AND bioremediation AND India	India	Bacteria	Bacillus, Stenotrophomonas, Pseudomonas, Paenibacillus, Rhizobium, Burkholderia, and Franconibacter	Petroleum hydrocarbon	Laboratory	Degradation		2024	DOI: 10.1007/s13205-024-04066-8	Pal, S., Hait, A., Mandal, S., Roy, A., Sar, P., & Kazy, S. K. (2024). Crude oil degrading efficiency of formulated consortium of bacterial strains isolated from petroleum-contaminated sludge. 3 Biotech, 14(10), 220.
107	Bacteria AND bioremediation AND India	India	Bacteria	Bacillus licheniformis and Bacillus cereus	Textile wastewater	Laboratory	Degradation		2024	DOI: 10.1038/s41598-024-70658-2	Hasan, M. I., Bag, S., Halder, D., Bhowmik, S., Chakraborty, A., & Ghosh, A. (2024). Simultaneous removal of malachite green and lead from water by consortium dry-biomasses of Bacillus licheniformis AG3 and Bacillus cereus M116. Scientific Reports, 14(1), 19707.
108	Bacteria AND bioremediation AND India	India	Bacteria	Pseudomonas furukawaii	Crude oil, n-dodecane, and pyrene	Laboratory	Degradation		2024	DOI: 10.1016/j.chemosphere.2024.143023	Das, S. (2024). Deciphering the molecular interaction of extracellular polymeric substances of a marine bacterium Pseudomonas furukawaii PPS-19 with petroleum hydrocarbons and development of bioadsorbent. Chemosphere, 364, 143023.
109	Bacteria AND bioremediation AND India	India	Bacteria	Novosphingobium panipatense	Hydrocarbons	Laboratory	Degradation		2019	https://doi.org/10.1016/j.biortech.2019.122190	Chettri, B., & Singh, A. K. (2019). Kinetics of hydrocarbon degradation by a newly isolated heavy metal tolerant bacterium Novosphingobium panipatense P5: ABC. Bioresource technology, 294, 122190.
110	Bacteria AND bioremediation AND India	India	Bacteria	Bacterial consortia	Wastewater	Laboratory	Removal		2024	DOI: 10.1038/s41598-024-67053-2	Barla, R. J., Gupta, S., & Raghuvanshi, S. (2024). Sustainable synergistic approach to chemolithotrophs—supported bioremediation of wastewater and flue gas. Scientific Reports, 14(1), 16529.
111	Bacteria AND bioremediation AND India	India	Bacteria	Acinetobacter pittii, Pseudomonas aeruginosa and othe bacteria	Diesel	Laboratory	Degradation		2024	DOI: 10.1007/s12088-024-01317-3	Dohare, S., Rawat, H. K., Bhargava, Y., & Kango, N. (2024). Characterization of Diesel Degrading Indigenous Bacterial Strains, Acinetobacter pittii and Pseudomonas aeruginosa, Isolated from Oil Contaminated Soils. Indian Journal of Microbiology, 1-9.
112	Bacteria AND bioremediation AND India	India	Bacteria	Pseudomonas aeruginosa	PAHs	Laboratory	Degradation		2024	DOI: 10.1007/s11274-024-04071-2	Jindal, S., & Aggarwal, K. K. (2024). Pseudomonas aeruginosa PR23 isolated from oil contaminated soil tolerate and degrades mixture of polyaromatic hydrocarbons and express novel proteins. World Journal of Microbiology and Biotechnology, 40(9), 262.
113	Bacteria AND bioremediation AND India	India	Bacteria	Staphylococcus caprae	Textile wastewater	Laboratory	Degradation		2024	DOI: 10.1007/s12223-024-01175-y	Yadav, M., & Singh, A. L. (2024). Decolourization and detoxification of Reactive Red-195 azo dye by Staphylococcus caprae isolated from textile effluent. Folia Microbiologica, 1-12.
114	Bacteria AND bioremediation AND India	India	Bacteria	Pseudomonas bharatica	Carbaryl (1-naphthyl-N-methylcarbamate)	Laboratory	Degradation		2024	DOI: 10.1128/spectrum.00284-24	Malhotra, H., Dhamale, T., Kaur, S., Kasarlawar, S. T., & Phale, P. S. (2024). Metabolic engineering of Pseudomonas bharatica CSV86T to degrade Carbaryl (1-naphthyl-N-methylcarbamate) via the salicylate-catechol route. Microbiology Spectrum, e00284-24.
115	Bacteria AND bioremediation AND India	India	Bacteria	Bacillus subtilis	Petroleum hydrocarbon	Laboratory	Degradation		2024	DOI: 10.1007/s00203-024-04027-y	Haq, I., Kalamdhad, A. S., & Malik, A. (2024). Bioremediation of petroleum refinery wastewater using Bacillus subtilis IH-1 and assessment of its toxicity. Archives of Microbiology, 206(7), 296.
116	Bacteria AND bioremediation AND India	India	Bacteria	Acinetobacter baumannii IITG19, Providencia vermicola	Diesel	Laboratory	Degradation		2024	DOI: 10.1080/09593330.2024.2361171	Kumar, R., & De, M. (2024). Simultaneous bioremediation of diesel-contaminated soil and water ecosystems using mixed culture of Acinetobacter baumannii IITG19 and Providencia vermicola IITG20. Environmental Technology, 1-18.
117	Bacteria AND bioremediation AND India	India	Bacteria	Pseudomonas putida and biochar	Bisphenol A	Laboratory	Degradation		2024	DOI: 10.1016/j.chemosphere.2024.142496	Ratheesh, A., & Shibli, S. M. A. (2024). Biochar supported Pseudomonas Putida based globules for effective removal of Bisphenol A with a practical approach. Chemosphere, 142496.
118	Bacteria AND bioremediation AND India	India	Bacteria	Dye degradting Bacteria	Dye	Laboratory	Degradation		2024	DOI: 10.1007/s00203-024-03994-6	Singh, S., Gautam, R. L., Chaudhary, D. K., Singh, D., & Naraian, R. (2024). Biodecolorization and biodegradation of Reactive Green 12 textile industry dye and their post-degradation phytotoxicity-genotoxicity assessments. Archives of Microbiology, 206(6), 1-14.
119	Bacteria AND bioremediation AND India	India	Bacteria	Sphingobium yanoikuyae	Phthalic acid esters (PAEs)	Laboratory	Degradation		2024	DOI: 10.1007/s00203-024-03977-7	Kushwaha, M., Singh, D., Akhter, Y., & Chatterjee, S. (2024). Biodegradation of DEP, DIBP, and BBP by a psychrotolerant Sphingobium yanoikuyae strain P4: Degradation potentiality and mechanism study. Archives of Microbiology, 206(6), 1-11.
120	Bacteria AND bioremediation AND India	India	Bacteria	Sphingobium yanoikuyae	Phthalic acid esters (PAEs)	Laboratory	Degradation		2019	DOI: 10.1016/j.ijbiomac.2018.10.225	Mahajan, R., Verma, S., Kushwaha, M., Singh, D., Akhter, Y., & Chatterjee, S. (2019). Biodegradation of di‑n‑butyl phthalate by psychrotolerant Sphingobium yanoikuyae strain P4 and protein structural analysis of carboxylesterase involved in the pathway. International journal of biological macromolecules, 122, 806-816.
121	Bacteria AND bioremediation AND India	India	Bacteria	Pseudomonas sp.	4-bromophenol (4-BP)	Laboratory	Degradation		2024	DOI: 10.1016/j.envpol.2024.123990	Mahajan, R., Sharma, G., Chadha, P., & Saini, H. S. (2024). Evaluating efficacy of Pseudomonas sp. EN-4 to lower the toxic potential of 4-bromophenol and assessing its competency in simulated microcosm. Environmental Pollution, 349, 123990.
122	Bacteria AND bioremediation AND India	India	Bacteria	Bacillus sp.	Rubber wastewate	Laboratory	Removal		2024	DOI: 10.1016/j.chemosphere.2024.141913	Mallick, S., & Das, S. (2024). Treatment of low-pH rubber wastewater using ureolytic bacteria and the production of calcium carbonate precipitate for soil stabilization. Chemosphere, 356, 141913.
123	Bacteria AND bioremediation AND India	India	Bacteria	Pseudomonas aeruginosa	Pyrene	Laboratory	Degradation		2024	DOI: 10.1016/j.ijbiomac.2024.131266	Kumari, S., & Das, S. (2024). Functional amyloid fibrils of biofilm-forming marine bacterium Pseudomonas aeruginosa PFL-P1 interact spontaneously with pyrene and augment the biodegradation. International Journal of Biological Macromolecules, 266, 131266.
124	Bacteria AND bioremediation AND India	India	Bacteria	Burkholderia sp.	Benzonitrile and hydroxybenzonitrile	Laboratory	Degradation		2024	DOI: 10.1016/j.bbrc.2024.149822	Karmakar, M. M., Deb, S., & Dutta, T. K. (2024). Metabolism of toxic benzonitrile and hydroxybenzonitrile isomers via several distinct central pathway intermediates in a catabolically robust Burkholderia sp. Biochemical and Biophysical Research Communications, 709, 149822.
125	Bacteria AND bioremediation AND India	India	Bacteria	Staphylococcus sp. and Staphylococcus sciuri	Phenol	Laboratory	Degradation		2024	DOI: 10.1007/s10532-024-10074-5	Sachan, P., Hussain, A., Madan, S., Singh, U., & Priyadarshi, M. (2024). Phenol biodegradation using bio-filter tower packed column with immobilized bacterial consortium: a batch test study. Biodegradation, 1-14.
126	Bacteria AND bioremediation AND India	India	Bacteria	Anabaena sp.	Wastewater	Laboratory	Removal		2024	DOI: 10.2166/wst.2024.061	Bhattacharya, P., Jana, S., & Banerjee, S. (2024). Phytoremediation capability of Anabaena sp. for high organic and chromium-loaded wastewater in membrane bioreactors. Water Science & Technology, 89(5), 1142-1154.
127	Bacteria AND bioremediation AND India	India	Bacteria	Microbial consortium	Petroleum hydrocarbon	Laboratory	Degradation		2024	DOI: 10.1016/j.jenvman.2024.120508	Tripathi, V., Gaur, V. K., Kaur, I., Srivastava, P. K., & Manickam, N. (2024). Unlocking bioremediation potential for site restoration: A comprehensive approach for crude oil degradation in agricultural soil and phytotoxicity assessment. Journal of Environmental Management, 355, 120508.
128	Bacteria AND bioremediation AND India	India	Bacteria	Serratia quinivorans	PAHs	Laboratory	Degradation		2024	DOI: 10.1002/jobm.202300680	Chakravarty, P., Deka, H., & Chowdhury, D. (2024). Green titanium dioxide (TiO2) nanoparticles assisted biodegradation of anthracene employing Serratia quinivorans HP5. Journal of Basic Microbiology.
129	bacteria AND "hydrocarbon degradation" AND India	India	Bacteria	Pseudomonas aeruginosa	Crude oil	Laboratory	Degradation		2023	DOI: 10.1016/j.jenvman.2023.119768	Naaz, T., Kumari, S., Sharma, K., Singh, V., Khan, A., Pandit, S., ... & Jadhav, D. A. (2024). Bioremediation of hydrocarbon by co-culturing of biosurfactant-producing bacteria in microbial fuel cell with Fe2O3-modified anode. Journal of Environmental Management, 351, 119768.
130	bacteria AND "hydrocarbon degradation" AND India	India	Bacteria	Pseudomonas furukawaii	Petroleum hydrocarbon	Laboratory	Degradation		2023	DOI: 10.1016/j.jhazmat.2023.131795	Das, S. (2023). Cell surface hydrophobicity and petroleum hydrocarbon degradation by biofilm-forming marine bacterium Pseudomonas furukawaii PPS-19 under different physicochemical stressors. Journal of Hazardous Materials, 457, 131795.
131	bacteria AND "hydrocarbon degradation" AND India	India	Bacteria	Bacillus spp.	Asphaltene	Laboratory	Degradation		2023	DOI: 10.1016/j.biortech.2023.129198	Das, S., Das, N., Choure, K., & Pandey, P. (2023). Biodegradation of asphaltene by lipopeptide-biosurfactant producing hydrocarbonoclastic, crude oil degrading Bacillus spp. Bioresource Technology, 382, 129198.
132	bacteria AND "hydrocarbon degradation" AND India	India	Bacteria	Sphingomonas sp.	Petroleum hydrocarbon	Laboratory	Degradation		2023	DOI: 10.1007/s00203-022-03323-9	Chettri, B., Akoijam, C., & Singh, A. K. (2022). Dynamics and prevalence of specific hydrocarbonoclastic bacterial population with respect to nutrient treatment levels in crude oil sludge. Archives of Microbiology, 204(12), 708.
133	bacteria AND "hydrocarbon degradation" AND India	India	Bacteria	Vibrio algiolytcus	PAHs	Laboratory	Degradation		2023	DOI: 10.1016/j.envres.2022.114464	Muralidharan, M., Gayathri, K. V., Kumar, P. S., Preethi, D. S., Kavitha, R., Rajagopal, R., & Rangasamy, G. (2023). Mixed polyaromatic hydrocarbon degradation by halotolerant bacterial strains from marine environment and its metabolic pathway. Environmental Research, 216, 114464.
134	bacteria AND "hydrocarbon degradation" AND India	India	Bacteria	Pseudomonas aeruginosa BB-BE3, P. aeruginosa BBBJ, and Gordonia amicalis	Crude oil	Laboratory	Degradation		2022	DOI: 10.1080/15226514.2022.2033689	Bhuyan, B., & Pandey, P. (2022). Remediation of petroleum hydrocarbon contaminated soil using hydrocarbonoclastic rhizobacteria, applied through Azadirachta indica rhizosphere. International Journal of Phytoremediation, 24(13), 1444-1454.
135	bacteria AND "hydrocarbon degradation" AND India	India	Bacteria	Pseudomonas aeruginosa AKS1 and Bacillus sp.	Crude oil	Laboratory	Degradation		2021	DOI: 10.1007/s00203-021-02567-1	Chettri, B., Singha, N. A., & Singh, A. K. (2021). Efficiency and kinetics of Assam crude oil degradation by Pseudomonas aeruginosa and Bacillus sp. Archives of Microbiology, 203, 5793-5803.
136	bacteria AND "hydrocarbon degradation" AND India	India	Bacteria	Staphylococcus epidermidis	Diesel	Laboratory	Degradation		2021	DOI: 10.1016/j.chemosphere.2020.128377	Vaishnavi, J., Devanesan, S., AlSalhi, M. S., Rajasekar, A., Selvi, A., Srinivasan, P., & Govarthanan, M. (2021). Biosurfactant mediated bioelectrokinetic remediation of diesel contaminated environment. Chemosphere, 264, 128377.
137	bacteria AND "hydrocarbon degradation" AND India	India	Bacteria	Nesiotobacter exalbescens	Toluene	Laboratory	Degradation		2019	DOI: 10.1038/s41598-019-55115-9	Ganesh Kumar, A., Mathew, N. C., Sujitha, K., Kirubagaran, R., & Dharani, G. (2019). Genome analysis of deep sea piezotolerant Nesiotobacter exalbescens COD22 and toluene degradation studies under high pressure condition. Scientific Reports, 9(1), 18724.
138	bacteria AND "hydrocarbon degradation" AND India	India	Bacteria	Acinetobacter pittii	Petroleum hydrocarbon	Laboratory	Degradation		2019	DOI: 10.1007/s00203-019-01687-z	Chettri, B., Singha, N. A., Mukherjee, A., Rai, A. N., Chattopadhyay, D., & Singh, A. K. (2019). Hydrocarbon degradation potential and competitive persistence of hydrocarbonoclastic bacterium Acinetobacter pittii strain ABC. Archives of microbiology, 201, 1129-1140.
139	bacteria AND "hydrocarbon degradation" AND India	India	Bacteria	Stenotrophomonas maltophilia, Ochrobactrum anthropi, Pseudomonas mendocina, Microbacterium esteraromaticum and Pseudomonas aeruginosa	PAHs	Laboratory	Degradation		2018	DOI: 10.1016/j.biortech.2018.01.075	Kumari, S., Regar, R. K., & Manickam, N. (2018). Improved polycyclic aromatic hydrocarbon degradation in a crude oil by individual and a consortium of bacteria. Bioresource technology, 254, 174-179.
140	bacteria AND "hydrocarbon degradation" AND India	India	Bacteria	Pseudomonas aeruginosa	Pyrene	Laboratory	Degradation		2017	DOI: 10.1016/j.jprot.2017.07.020	Mukherjee, A. K., Bhagowati, P., Biswa, B. B., Chanda, A., & Kalita, B. (2017). A comparative intracellular proteomic profiling of Pseudomonas aeruginosa strain ASP-53 grown on pyrene or glucose as sole source of carbon and identification of some key enzymes of pyrene biodegradation pathway. Journal of proteomics, 167, 25-35.
141	bacteria AND "hydrocarbon degradation" AND India	India	Bacteria	Microbial consortium	Petroleum hydrocarbon	Laboratory	Degradation		2017	DOI: 10.1080/15226514.2017.1328388	Dhote, M., Kumar, A., Jajoo, A., & Juwarkar, A. (2017). Assessment of hydrocarbon degradation potentials in a plant–microbe interaction system with oil sludge contamination: A sustainable solution. International Journal of Phytoremediation, 19(12), 1085-1092.
142	bacteria AND "hydrocarbon degradation" AND India	India	Bacteria	Pseudomonas aeruginosa	Diesel	Laboratory	Degradation		2016	DOI: 10.1016/j.marpolbul.2016.09.044	Pasumarthi, R., & Mutnuri, S. (2016). Horizontal gene transfer versus biostimulation: A strategy for bioremediation in Goa. Marine Pollution Bulletin, 113(1-2), 271-276.
143	bacteria AND "hydrocarbon degradation" AND India	India	Bacteria	Pseudomonas aeruginosa and Bacillus sp.	Petroleum hydrocarbon	Laboratory	Degradation		2016	DOI: 10.1016/j.envpol.2016.06.008	Chettri, B., Mukherjee, A., Langpoklakpam, J. S., Chattopadhyay, D., & Singh, A. K. (2016). Kinetics of nutrient enhanced crude oil degradation by Pseudomonas aeruginosa AKS1 and Bacillus sp. AKS2 isolated from Guwahati refinery, India. Environmental pollution, 216, 548-558.
144	bacteria AND "hydrocarbon degradation" AND India	India	Bacteria	Pseudomonas fluorescens PMMD3 (P. fluorescens) and Pseudomonas aeruginosa	Petroleum hydrocarbon	Laboratory	Degradation		2016	DOI: 10.1039/c5em00597c	Sakthipriya, N., Doble, M., & Sangwai, J. S. (2016). Systematic investigations on the biodegradation and viscosity reduction of long chain hydrocarbons using Pseudomonas aeruginosa and Pseudomonas fluorescens. Environmental Science: Processes & Impacts, 18(3), 386-397.
145	bacteria AND "hydrocarbon degradation" AND India	India	Bacteria	Pseudomonas sp.	Crude oil	Laboratory	Degradation		2015	DOI: 10.1016/j.biortech.2024.131597	Sajna, K. V., Sukumaran, R. K., Gottumukkala, L. D., & Pandey, A. (2015). Crude oil biodegradation aided by biosurfactants from Pseudozyma sp. NII 08165 or its culture broth. Bioresource technology, 191, 133-139.
146	bacteria AND "hydrocarbon degradation" AND India	India	Bacteria	Pseudomonas aeruginosa	Anthracene	Laboratory	Degradation		2024	DOI: 10.1016/j.envres.2023.117911	Muthukumar, B., Satheeshkumar, A., Parthipan, P., Laishram, B., Duraimurugan, R., Devanesan, S., ... & Rajasekar, A. (2024). Integrated approach of nano assisted biodegradation of anthracene by Pseudomonas aeruginosa and iron oxide nanoparticles. Environmental Research, 244, 117911.
147	bacteria AND "hydrocarbon degradation" AND India	India	Bacteria	Pseudomonas stutzeri NA3 and Acinetobacter baumannii MN3 and Fenton	Pyrene	Laboratory	Degradation		2024	DOI: 10.1016/j.envres.2023.117753	Elumalai, P., Kumar, A. S., Dhandapani, P., Cui, J., Gao, X., Prakash, A. A., ... & Parthipan, P. (2024). Biodegradation of pyrene by bacterial consortia: Impact of natural surfactants and iron oxide nanoparticles. Environmental Research, 242, 117753.
148	bacteria AND "hydrocarbon degradation" AND India	India	Bacteria	Bacillus sp.	Naphthalene	Laboratory	Degradation		2024	DOI: 10.1016/j.envres.2023.117550	Thimmarayan, S., Mohan, H., Manasa, G., Natesan, K., Mahendran, S., Sathya, P. M., ... & Seralathan, K. K. (2024). Biodegradation of naphthalene–Ecofriendly approach for soil pollution mitigation. Environmental Research, 240, 117550.
149	bacteria AND "hydrocarbon degradation" AND India	India	Bacteria	Laccase from Bacillus amyloliquefaciens.	Phenolic endocrine disruptors,	Laboratory	Degradation		2024	DOI: 10.1021/acsomega.3c03627	Panwar, V., Lzaod, S., & Dutta, T. (2023). Thermostable bacterial laccase: catalytic properties and its application in biotransformation of emerging pollutants. ACS omega, 8(38), 34710-34719.
150	bacteria AND "hydrocarbon degradation" AND India	India	Bacteria	Enterobacter, Bacillus, Microbacterium, Alcaligenes Pseudomonas, Ochrobactrum, Micrococcus, and Shinella	Oily sludge	Laboratory	Degradation		2023	DOI: 10.1016/j.jenvman.2023.118360	Talukdar, P., Bordoloi, P., Bora, P. P., Yadav, A., Saikia, R., & Geed, S. R. (2023). Assessment of oily sludge biodegradation in lab scale composting and slurry bioreactor by bacterial consortium. Journal of Environmental Management, 342, 118360.
151	bacteria AND "hydrocarbon degradation" AND India	India	Bacteria	Multiple bacteria	PAHs	Laboratory	Degradation		2023	DOI: 10.1007/s13205-023-03549-4	Bhatawadekar, V. C., Damare, S. R., & Garg, A. (2023). Folin-Ciocalteu assay as a rapid colourimetric screening method for evaluating PAH degradation abilities of heterotrophic bacteria. 3 Biotech, 13(5), 144.
152	bacteria AND "hydrocarbon degradation" AND India	India	Bacteria	Bacillus pumilus KS2 and Bacillus cereus R2	Petroleum hydrocarbon	Laboratory	Degradation		2023	DOI: 10.1016/j.envres.2022.115092	Patowary, K., Bhuyan, T., Patowary, R., Mohanta, Y. K., Panda, B. P., Deka, S., ... & Sarma, H. (2023). Soil treatment using a biosurfactant producing bacterial consortium in rice fields contaminated with oily sludge—a sustainable approach. Environmental Research, 220, 115092.
153	bacteria AND "hydrocarbon degradation" AND India	India	Bacteria	Kocuria flava and Rhodococcus pyridinivorans	PAHs	Laboratory	Degradation		2022	DOI: 10.1007/s11274-022-03489-w	Sakshi, Singh, S. K., & Haritash, A. K. (2023). Bacterial degradation of mixed-PAHs and expression of PAH-catabolic genes. World Journal of Microbiology and Biotechnology, 39(2), 47.
154	bacteria AND "hydrocarbon degradation" AND India	India	Bacteria	Bacillus cereus	Hexachlorohexane	Laboratory	Degradation		2023	DOI: 10.1016/j.envpol.2022.120867	Jaiswal, S., Singh, D. K., & Shukla, P. (2023). Degradation effectiveness of hexachlorohexane (ϒ-HCH) by bacterial isolate Bacillus cereus SJPS-2, its gene annotation for bioremediation and comparison with Pseudomonas putida KT2440. Environmental Pollution, 318, 120867.
155	bacteria AND "hydrocarbon degradation" AND India	India	Bacteria	Bacillus licheniformis	Petroleum hydrocarbon	Laboratory	Degradation		2022	DOI: 10.1016/j.micres.2022.127184	Ravi, A., Ravuri, M., Krishnan, R., Narenkumar, J., Anu, K., Alsalhi, M. S., ... & Rajasekar, A. (2022). Characterization of petroleum degrading bacteria and its optimization conditions on effective utilization of petroleum hydrocarbons. Microbiological Research, 265, 127184.
156	bacteria AND "hydrocarbon degradation" AND India	India	Bacteria	Rhizobiaceae	PAHs	Laboratory	Degradation		2022	DOI: 10.1007/s10532-022-09996-9	Dhar, K., Panneerselvan, L., Venkateswarlu, K., & Megharaj, M. (2022). Efficient bioremediation of PAHs-contaminated soils by a methylotrophic enrichment culture. Biodegradation, 33(6), 575-591.
157	bacteria AND "hydrocarbon degradation" AND India	India	Bacteria	Brachybacterium sp.	p-nitrophenol (PNP)	Laboratory	Degradation		2022	DOI: 10.1007/s13205-022-03263-7	Alam, S. A., & Saha, P. (2022). Biodegradation of p-nitrophenol by a member of the genus Brachybacterium, isolated from the river Ganges. 3 Biotech, 12(9), 213.
158	bacteria AND "hydrocarbon degradation" AND India	India	Bacteria	Stenotrophomonas maltophilia	PAHs	Laboratory	Degradation		2022	DOI: 10.1016/j.scitotenv.2022.156794	Gosai, H. B., Panseriya, H. Z., Patel, P. G., Patel, A. C., Shankar, A., Varjani, S., & Dave, B. P. (2022). Exploring bacterial communities through metagenomics during bioremediation of polycyclic aromatic hydrocarbons from contaminated sediments. Science of The Total Environment, 842, 156794.
159	bacteria AND "hydrocarbon degradation" AND India	India	Bacteria	Pseudomonas palleroniana	Bisphenol A	Laboratory	Degradation		2022	DOI: 10.1007/s00203-022-02885-y	Thathola, P., Agnihotri, V., Pandey, A., & Upadhyay, S. K. (2022). Biodegradation of bisphenol A using psychrotolerant bacterial strain Pseudomonas palleroniana GBPI_508. Archives of Microbiology, 204(5), 272.
160	bacteria AND "hydrocarbon degradation" AND India	India	Bacteria	Pseudomonas sp.	Naphthalene	Laboratory	Degradation		2022	DOI: 10.1007/s10532-022-09972-3	Tirkey, S. R., Ram, S., Mitra, M., & Mishra, S. (2022). Performance analysis of Pseudomonas sp. strain SA3 in naphthalene degradation using phytotoxicity and microcosm studies. Biodegradation, 33(2), 169-180.
161	bacteria AND "hydrocarbon degradation" AND India	India	Bacteria	Kocuria flava and Rhodococcus pyridinivorans	PAHs	Laboratory	Degradation		2021	DOI: 10.1007/s00203-021-02297-4	Sakshi, Singh, S. K., & Haritash, A. K. (2021). Catabolic enzyme activities during biodegradation of three-ring PAHs by novel DTU-1Y and DTU-7P strains isolated from petroleum-contaminated soil. Archives of Microbiology, 203, 3101-3110.
162	bacteria AND "hydrocarbon degradation" AND India	India	Bacteria	Klebsiella pneumoniae	Pyrene	Laboratory	Degradation		2021	DOI: 10.3389/fmicb.2021.593023	Rajkumari, J., Choudhury, Y., Bhattacharjee, K., & Pandey, P. (2021). Rhizodegradation of pyrene by a non-pathogenic Klebsiella pneumoniae isolate applied with Tagetes erecta l. and changes in the rhizobacterial community. Frontiers in microbiology, 12, 593023.
163	bacteria AND "hydrocarbon degradation" AND India	India	Bacteria	Pseudomonadaceae, Pseudoxanthomonadaceae and unclassified Comamonadaceae	Petroleum hydrocarbon	Laboratory	Degradation		2020	DOI: 10.1007/s11274-020-02925-z	Sarkar, J., Saha, A., Roy, A., Bose, H., Pal, S., Sar, P., & Kazy, S. K. (2020). Development of nitrate stimulated hydrocarbon degrading microbial consortia from refinery sludge as potent bioaugmenting agent for enhanced bioremediation of petroleum contaminated waste. World Journal of Microbiology and Biotechnology, 36, 1-20.
164	bacteria AND "hydrocarbon degradation" AND India	India	Bacteria	Pseudomonas aeruginosa	Oily sludge	Laboratory	Removal		2020	DOI: 10.1016/j.scitotenv.2020.139766	Varjani, S., Upasani, V. N., & Pandey, A. (2020). Bioremediation of oily sludge polluted soil employing a novel strain of Pseudomonas aeruginosa and phytotoxicity of petroleum hydrocarbons for seed germination. Science of the Total Environment, 737, 139766.
165	bacteria AND "hydrocarbon degradation" AND India	India	Bacteria	Chryseobacterium sp., Sphingobacterium sp., Stenotrophomonas sp., Agromyces sp. and Pseudomonas sp.	Naphthalene and phenanthrene	Laboratory	Degradation		2020	DOI: 10.1080/10934529.2020.1754054	Parab, V., & Phadke, M. (2020). Co-biodegradation studies of naphthalene and phenanthrene using bacterial consortium. Journal of Environmental Science and Health, Part A, 55(7), 912-924.
166	bacteria AND "hydrocarbon degradation" AND India	India	Bacteria	Bacillus flexus and Paenibacillus sp. S1I8	Benzo [a] pyrene	Laboratory	Degradation		2019	DOI: 10.1080/15226514.2019.1663486	Kotoky, R., & Pandey, P. (2020). Rhizosphere mediated biodegradation of benzo (A) pyrene by surfactin producing soil bacilli applied through Melia azedarach rhizosphere. International Journal of Phytoremediation, 22(4), 363-372.
167	bacteria AND "hydrocarbon degradation" AND India	India	Bacteria	Bacillus mojavensis, Bacillus firmus, Bacillus flexus, Bacillus vietnamensis, and Bacillus amyloliquefaciens	PAHs	Laboratory	Degradation		2019	https://doi.org/10.1080/10406638.2016.1261911	Sukhdhane, K. S., Pandey, P. K., Ajima, M. N. O., Jayakumar, T., Vennila, A., & Raut, S. M. (2019). Isolation and characterization of phenanthrene-degrading bacteria from PAHs contaminated mangrove sediment of Thane Creek in Mumbai, India. Polycyclic Aromatic Compounds, 39(1), 73-83.
168	bacteria AND "hydrocarbon degradation" AND India	India	Bacteria	Oceanobacillus sp., Nesiotobacter sp., Ruegeria sp., Photobacterium sp., Enterobacter sp., Haererehalobacter sp., Exiguobacterium sp., Acinetobacter sp. and Pseudoalteromonas sp.	Petroleum hydrocarbon	Laboratory	Degradation		2019	DOI: 10.1016/j.marpolbul.2019.07.006	Kumar, A. G., Rajan, N. N., Kirubagaran, R., & Dharani, G. (2019). Biodegradation of crude oil using self-immobilized hydrocarbonoclastic deep sea bacterial consortium. Marine pollution bulletin, 146, 741-750.
169	bacteria AND "hydrocarbon degradation" AND India	India	Bacteria	Soil microcosms	Petroleum hydrocarbon	Laboratory	Degradation		2019	DOI: 10.1016/j.jenvman.2019.05.070	Varjani, S., & Upasani, V. N. (2019). Influence of abiotic factors, natural attenuation, bioaugmentation and nutrient supplementation on bioremediation of petroleum crude contaminated agricultural soil. Journal of environmental management, 245, 358-366.
170	bacteria AND "hydrocarbon degradation" AND India	India	Bacteria	Pseudomonas monteilii SHY	O-cresol	Laboratory	Degradation		2018	DOI: 10.6026/97320630014271	Krishnan, S. N., Nayarisseri, A., & Rajamanickam, U. (2018). Biodegradation effects of o-cresol by Pseudomonas monteilii SHY on mustard seed germination. Bioinformation, 14(6), 271.
171	bacteria AND "hydrocarbon degradation" AND India	India	Bacteria	Bacillus sp.	Petroleum hydrocarbon	Laboratory	Degradation		2018	DOI: 10.1016/j.biortech.2018.01.004	Roy, A., Dutta, A., Pal, S., Gupta, A., Sarkar, J., Chatterjee, A., ... & Kazy, S. K. (2018). Biostimulation and bioaugmentation of native microbial community accelerated bioremediation of oil refinery sludge. Bioresource technology, 253, 22-32.
172	bacteria AND "hydrocarbon degradation" AND India	India	Bacteria	Bacillus cereus	Petroleum Wastewater	Laboratory	Removal		2017	DOI: 10.1080/21655979.2016.1261224	Banerjee, A., & Ghoshal, A. K. (2017). Bioremediation of petroleum wastewater by hyper-phenol tolerant Bacillus cereus: Preliminary studies with laboratory-scale batch process. Bioengineered, 8(5), 446-450.
173	bacteria AND "hydrocarbon degradation" AND India	India	Bacteria	Pseudomonas aeruginosa	Petroleum hydrocarbon	Laboratory	Degradation		2016	DOI: 10.1016/j.biortech.2016.10.006	Varjani, S. J., & Upasani, V. N. (2016). Biodegradation of petroleum hydrocarbons by oleophilic strain of Pseudomonas aeruginosa NCIM 5514. Bioresource technology, 222, 195-201.
174	bacteria AND "hydrocarbon degradation" AND India	India	Bacteria/fungi	Serratia marcescens, Streptomyces rochei and Phanerochaete chrysosporium	PAHs	Laboratory	Degradation		2016	DOI: 10.1016/j.jenvman.2016.08.024	Sharma, A., Singh, S. B., Sharma, R., Chaudhary, P., Pandey, A. K., Ansari, R., ... & Nain, L. (2016). Enhanced biodegradation of PAHs by microbial consortium with different amendment and their fate in in-situ condition. Journal of environmental management, 181, 728-736.
175	bacteria AND "hydrocarbon degradation" AND India	India	Bacteria	Enterobacter sp., Klebsiella spp. and Pantoea sp.	Petroleum hydrocarbon	Laboratory	Degradation		2019	https://doi.org/10.1016/j.ibiod.2019.104770	Poddar, K., Sarkar, D., & Sarkar, A. (2019). Construction of potential bacterial consortia for efficient hydrocarbon degradation. International Biodeterioration & Biodegradation, 144, 104770.
176	bacteria AND "wastewater" AND India	India	Bacteria	Anammox nitrogen removal (EANR) cells	Ammonium and nitrite	Laboratory	Removal		2024	DOI: 10.1007/s11356-024-35405-0	Priks, H., Zekker, I., Nava, A. I. M., Kumar, R., Das, S., Jaagura, M., ... & Tenno, T. (2024). Enhanced anammox-mediated nitrogen removal in bioelectrochemical systems at prolonged negative electrode potentials. Environmental Science and Pollution Research, 1-13.
177	bacteria AND "wastewater" AND India	India	Bacteria	Several bacteria	Dye	Laboratory	Degradation		2024	DOI: 10.1186/s13099-024-00639-3	Mohan, B., Abishad, P., Arya, P. R., Dias, M., Vinod, V. K., Karthikeyan, A., ... & Vergis, J. (2024). Elucidating antibiofilm as well as photocatalytic disinfection potential of green synthesized nanosilver against multi-drug-resistant bacteria and its photodegradation ability of cationic dyes. Gut Pathogens, 16(1), 51.
178	bacteria AND "wastewater" AND India	India	Bacteria	Microbial fuel cells (MFCs)	Wastewater	Laboratory	Removal		2024	DOI: 10.1007/s11356-024-34975-3	Singh, A., Rao, A., & Kaushik, A. (2024). Enhancing microbial fuel cell performance for distillery wastewater treatment and bioelectricity generation: harnessing niacin as a redox mediator. Environmental Science and Pollution Research, 1-11.
179	bacteria AND "wastewater" AND India	India	Bacteria	Serratia marcescens	Dye	Laboratory	Degradation		2024	DOI: 10.1016/j.heliyon.2024.e32339	Pandey, A., Pathak, V. M., & Rajput, M. (2024). A feasible approach for Azo-dye (Methyl Orange) degradation by textile effluent isolate Serratia marcescens ED1 strain for water sustainability: AST identification, degradation optimization and pathway hypothesis. Heliyon.
180	bacteria AND "wastewater" AND India	India	Bacteria	Thauera sp.	Nitrate	Laboratory	Removal		2024	DOI: 10.1007/s00449-024-02977-7	Patel, R. J., & Nerurkar, A. S. (2024). Thauera sp. for efficient nitrate removal in continuous denitrifying moving bed biofilm reactor. Bioprocess and Biosystems Engineering, 47(3), 429-442.
181	bacteria AND "wastewater" AND India	India	Bacteria	Rhodococcus erythropolis	Terephthalic acid (TPA)	Laboratory	Degradation		2024	DOI: 10.1007/s11356-023-30054-1	Maurya, A. C., Bhattacharya, A., & Khare, S. K. (2023). Biodegradation of terephthalic acid using Rhodococcus erythropolis MTCC 3951: Insights into the degradation process, applications in wastewater treatment and polyhydroxyalkanoate production. Environmental Science and Pollution Research, 1-10.
182	bacteria AND "wastewater" AND India	India	Bacteria	Escherichia coli	Azo dye	Laboratory	Degradation		2023	DOI: 10.1016/j.fct.2023.114058	Naaz, T., Sharma, K., Roy, A., Mathuriya, A. S., Yadav, V., Pandit, S., ... & Sharma, R. (2023). Simultaneous microbial electrochemical degradation of methyl orange and bioelectricity generation using coculture as anode inoculum in a microbial fuel cell. Food and Chemical Toxicology, 181, 114058.
183	bacteria AND "wastewater" AND India	India	Bacteria	Serratia marcescens	P-cresol	Laboratory	Degradation		2023	DOI: 10.1016/j.chemosphere.2023.140248	Singh, T., Srivastava, N., Teklemariam, A. D., Mishra, P. K., Almuhayawi, M. S., Haque, S., ... & Gupta, V. K. (2022). Kinetics investigation of phenolic pollutant degradation via Serratia marcescens ABHI 001 and its application in wastewater treatment. Chemosphere, 309, 136532.
184	bacteria AND "wastewater" AND India	India	Bacteria	Recirculating Packed Bed Biofilm Reactor (RPBBR).	P-cresol	Laboratory	Degradation		2023	DOI: 10.1016/j.biortech.2023.129372	Jaiswal, V. K., Sonwani, R. K., & Singh, R. S. (2023). Construction and performance assessment of Recirculating packed bed biofilm reactor (RPBBR) for effective biodegradation of p-cresol from wastewater. Bioresource Technology, 384, 129372.
185	bacteria AND "wastewater" AND India	India	Bacteria	Aerobic granular sludge (AGS)	Wastewater	Pilot	Removal		2023	DOI: 10.1016/j.scitotenv.2023.164822	Nancharaiah, Y. V., Sarvajith, M., & Mohan, T. K. (2023). Pilot-scale aerobic granular sludge reactors with granular activated carbon for effective nitrogen and phosphorus removal from domestic wastewater. Science of The Total Environment, 894, 164822.
186	bacteria AND "wastewater" AND India	India	Bacteria	Bacterial consortium	Textile wastewater	Laboratory	Degradation		2023	DOI: 10.1007/s11356-023-27507-y	Modi, S., Yadav, V. K., Amari, A., Osman, H., Igwegbe, C. A., & Fulekar, M. H. (2023). Nanobioremediation: a bacterial consortium-zinc oxide nanoparticle-based approach for the removal of methylene blue dye from wastewater. Environmental Science and Pollution Research, 30(28), 72641-72651.
187	bacteria AND "wastewater" AND India	India	Bacteria	Bacillus licheniformis	Dye	Laboratory	Degradation		2023	DOI: 10.1016/j.biortech.2023.129111	Tripathi, P., Tiwari, S., Sonwani, R. K., & Singh, R. S. (2023). Assessment of biodegradation kinetics and mass transfer aspects in attached growth bioreactor for effective treatment of brilliant green dye from wastewater. Bioresource Technology, 381, 129111.
188	bacteria AND "wastewater" AND India	India	Bacteria	Pseudomonas sp.	Dye	Laboratory	Degradation		2023	DOI: 10.1007/s00203-023-03496-x	Kumar, M., Kumari, A., Vaghani, B. P., & Chaudhary, D. R. (2023). Dye degradation by early colonizing marine bacteria from the Arabian Sea, India. Archives of Microbiology, 205(4), 160.
189	bacteria AND "wastewater" AND India	India	Bacteria	Micrococcus sp.	Dimethyl phthalate (DMP)	Laboratory	Degradation		2023	DOI: 10.1038/s41598-023-29256-x	Patil, S. S., & Jena, H. M. (2023). Process optimization and kinetic study of biodegradation of dimethyl phthalate by KS2, a novel strain of Micrococcus sp. Scientific Reports, 13(1), 3900.
190	bacteria AND "wastewater" AND India	India	Bacteria	Scytonema ambikapurensis	Wastewater	Laboratory	Removal		2023	DOI: 10.1007/s11356-023-26032-2	Jaiswal, T. P., Chakraborty, S., Sharma, S., Mishra, A., Mishra, A. K., & Singh, S. S. (2023). Prospects of a hot spring–originated novel cyanobacterium, Scytonema ambikapurensis, for wastewater treatment and exopolysaccharide-enriched biomass production. Environmental Science and Pollution Research, 30(18), 53424-53444.
191	bacteria AND "wastewater" AND India	India	Bacteria	Aerobic granular sludge (AGS)	Phosphorus	Laboratory	Removal		2023	DOI: 10.1016/j.envres.2023.115500	Sarvajith, M., & Nancharaiah, Y. V. (2023). De novo granulation of sewage-borne microorganisms: A proof of concept on cultivating aerobic granular sludge without activated sludge and effective enhanced biological phosphorus removal. Environmental research, 224, 115500.
192	bacteria AND "wastewater" AND India	India	Bacteria	Bacillus sp., Chlorella sp. and Synechococcus sp.	Wastewater	Laboratory	Removal		2023	DOI: 10.2166/wst.2023.023	Rai, A., Bishayee, B., Dey, A., Kumar, A., Lahiri, S. K., Chakrabarty, J., & Dutta, S. (2023). Tertiary treatment of coke-oven wastewater using suspended and immobilized whole live cells of constructed bacterial–microalgal consortium: modeling and optimization using ANN–GA hybrid methodology. Water Science & Technology, 87(3), 509-526.
193	bacteria AND "wastewater" AND India	India	Bacteria	Aerobic moving bed bioreactor (MBBR)	Phosphorus	Laboratory	Removal		2023	DOI: 10.1007/s11356-023-25708-z	Bhattacharya, R., & Mazumder, D. (2023). Performance evaluation of moving bed bioreactor for simultaneous nitrification denitrification and phosphorus removal from simulated fertilizer industry wastewater. Environmental Science and Pollution Research, 30(17), 49060-49074.
194	bacteria AND "wastewater" AND India	India	Bacteria	Enterobacter dissolvens	Textile wastewater	Laboratory	Degradation		2023	DOI: 10.1007/s13205-023-03466-6	Patel, Y., & Gupte, A. (2023). Accelerated biodecolorization and detoxification of synthetic textile dye Acid Maroon V by bacterial consortium under redox mediator system. 3 Biotech, 13(2), 51.
195	bacteria AND "wastewater" AND India	India	Bacteria	Bacteria consortia and plant	Textile wastewater	Laboratory	Degradation		2023	DOI: 10.1016/j.envres.2023.115307	Parihar, A., & Malaviya, P. (2023). Textile wastewater phytoremediation using Spirodela polyrhiza (L.) Schleid. assisted by novel bacterial consortium in a two-step remediation system. Environmental Research, 221, 115307.
196	bacteria AND "wastewater" AND India	India	Bacteria	Algal-bacterial granules	Wastewater	Laboratory	Removal		2023	DOI: 10.1002/wer.10831	Vincent, F., Rao, T. S., Kumar, R., & Nancharaiah, Y. V. (2023). Exploring the effects of organic loading rate and domestic wastewater treatment by algal‐bacterial granules under natural daylight conditions. Water Environment Research, 95(1), e10831.
197	bacteria AND "wastewater" AND India	India	Bacteria	Paenibacillus sp.	Wastewater	Laboratory	Removal		2022	DOI: 10.2166/wst.2022.401	Karuriya, S., & Choudhary, S. (2022). Simultaneous heterotrophic nitrification and aerobic denitrification potential of Paenibacillus sp. strain GLM-08 isolated from lignite mine waste and its role ammonia removal from mine waste water. Water Science & Technology, 86(12), 3223-3235.
198	bacteria AND "wastewater" AND India	India	Bacteria	Bacillus cereus	Wastewater	Laboratory	Removal		2023	DOI: 10.1016/j.scitotenv.2022.160935	Anusha, P., Ragavendran, C., Kamaraj, C., Sangeetha, K., Thesai, A. S., Natarajan, D., & Malafaia, G. (2023). Eco-friendly bioremediation of pollutants from contaminated sewage wastewater using special reference bacterial strain of Bacillus cereus SDN1 and their genotoxicological assessment in Allium cepa. Science of The Total Environment, 863, 160935.
199	bacteria AND "wastewater" AND India	India	Bacteria	Pseudomonas sp.	Wastewater	Laboratory	Removal		2022	DOI: 10.2166/wst.2022.387	Das, J., Mondal, A., Biswas, S., & Nag, S. (2022). The eco-friendly treatment of rubber industry effluent by using adsorbent derived from Moringa oleifera bark and Pseudomonas sp, cultured from effluent. Water Science & Technology, 86(11), 2808-2819.
200	bacteria AND "wastewater" AND India	India	Bacteria	Citrobacter sp.	Nitrogen	Laboratory	Removal		2023	DOI: 10.1002/jobm.202200323	Gupta, R. K., Singh, A. K., Bajaj, A., Khardenavis, A. A., & Purohit, H. J. (2023). Phylogenomic analysis of Citrobacter sp. strain AAK_AS5 and its metabolic capabilities to support nitrogen removal behavior. Journal of Basic Microbiology, 63(3-4), 359-376.
201	bacteria AND "wastewater" AND India	India	Bacteria	Lipolytic bacteria and lipase enzyme	Wastewater	Laboratory	Removal		2022	DOI: 10.1007/s12010-022-04230-x	Sutar, V. P., Mali, G. V., Upadhye, V., Singh, V. K., & Sinha, R. P. (2023). Purification of lipase from Pseudomonas aeruginosa VSJK R-9 and its application in combination with the lipolytic consortium for bioremediation of restaurant wastewater. Applied Biochemistry and Biotechnology, 195(3), 1888-1903.
202	bacteria AND "wastewater" AND India	India	Bacteria	Indigenous microorganisms	Wastewater	Laboratory	Removal		2023	DOI: 10.1007/s10661-022-10535-5	Rajalakshmi, B. S., Fathima, A. A. S., Jasmine, B. S., Vasanthy, M., Selvi, C. T., Rajagopal, R., ... & Ravindran, B. (2023). Pollutant removal from cheese processing effluent using effective indigenous natural scavengers. Environmental Monitoring and Assessment, 195(1), 12.
203	bacteria AND "wastewater" AND India	India	Bacteria	Streptomyces coelicolo	Textile wastewater	Laboratory	Degradation		2023	DOI: 10.1016/j.chemosphere.2022.136836	Preethi, P. S., Vickram, S., Das, R., Hariharan, N. M., Rameshpathy, M., Subbaiya, R., ... & Govarthanan, M. (2023). Bioprospecting of novel peroxidase from Streptomyces coelicolor strain SPR7 for carcinogenic azo dyes decolorization. Chemosphere, 310, 136836.
204	bacteria AND "wastewater" AND India	India	Bacteria	Enterobacter asburiae and Alcaligenes sp.	Dying wastewater	Laboratory	Degradation		2024	DOI: 10.1080/09593330.2022.2131469	Tiwari, H., Sonwani, R. K., & Singh, R. S. (2024). Biodegradation and detoxification study of triphenylmethane dye (Brilliant green) in a recirculating packed-bed bioreactor by bacterial consortium. Environmental Technology, 45(5), 959-971.
205	bacteria AND "wastewater" AND India	India	Bacteria	Bacillus paramycoides and Micrococcus luteus enzymes	Industrial effluent	Laboratory	Degradation		2022	DOI: 10.1007/s00203-022-03236-7	Verma, P., Tripathi, S., Yadav, S., & Chandra, R. (2022). Degradation and decolourization potential of ligninolytic enzyme producing Bacillus paramycoides BL2 and Micrococcus luteus BL3 for pulp paper industrial effluent and its toxicity evaluation. Archives of Microbiology, 204(10), 642.
206	bacteria AND "wastewater" AND India	India	Bacteria	Anaerobic and aerobic granular intermittent sequencing batch reactors	Slaughterhouse wastewater	Laboratory	Removal		2022	DOI: 10.1016/j.scitotenv.2022.157575	Aziz, A., Rameez, H., Sengar, A., Sharma, D., Farooqi, I. H., & Basheer, F. (2022). Biogas production and nutrients removal from slaughterhouse wastewater using integrated anaerobic and aerobic granular intermittent SBRs–Bioreactors stability and microbial dynamics. Science of The Total Environment, 848, 157575.
207	bacteria AND "wastewater" AND India	India	Bacteria	Pseudomonas stutzer	Dye	Laboratory	Degradation		2022	DOI: 10.1007/s00203-022-03108-0	Joshi, A., Hinsu, A., & Kothari, R. (2022). Evaluating the efficacy of bacterial consortium for decolorization of diazo dye mixture. Archives of Microbiology, 204(8), 515.
208	bacteria AND "wastewater" AND India	India	Bacteria	Brevibacillus agri.	Landfill leachate	Laboratory	Removal		2023	DOI: 10.1007/s12010-022-04056-7	Jain, R., Majumdar, D., & Devi, S. (2023). Microbial Treatment of Raw and Primary Treated Sanitary Landfill Leachate by Indigenous Strain Brevibacillus agri. Applied Biochemistry and Biotechnology, 195(4), 2317-2331.
209	bacteria AND "wastewater" AND India	India	Bacteria	Bacillus cereus CK1, Pseudomonas aeruginosa KD4 and Enterobacter aerogenes SR6.	Naphthalene (NAP)	Laboratory	Degradation		2022	DOI: 10.1016/j.chemosphere.2022.135274	Rejiniemon, T. S., Lekshmi, R., Alodaini, H. A., Hatamleh, A. A., Sathya, R., Kuppusamy, P., ... & Kalaiyarasi, M. (2022). Biodegradation of naphthalene by biocatalysts isolated from the contaminated environment under optimal conditions. Chemosphere, 305, 135274.
210	bacteria AND "wastewater" AND India	India	Bacteria	Pseudomonas sp.	4-chloro-3-nitrophenol (4C3NP)	Laboratory	Degradation		2014	DOI: 10.1038/srep04475	Arora, P. K., Srivastava, A., & Singh, V. P. (2014). Degradation of 4-chloro-3-nitrophenol via a novel intermediate, 4-chlororesorcinol by Pseudomonas sp. JHN. Scientific reports, 4(1), 4475.
211	bacteria AND "wastewater" AND India	India	Bacteria	Bacterial culture	Dye wastewater	Laboratory	Degradation		2014	DOI: 10.1007/s12010-014-1158-x	Senthilvelan, T., Kanagaraj, J., & Panda, R. C. (2014). Enzyme-mediated bacterial biodegradation of an azo dye (CI Acid Blue 113): reuse of treated dye wastewater in post-tanning operations. Applied biochemistry and biotechnology, 174, 2131-2152.
212	bacteria AND "wastewater" AND India	India	Bacteria	Indigenous bacteria	Tannery wastewaters	Laboratory	Removal		2018	DOI: 10.1007/s13205-018-1444-3	Vijayaraj, A. S., Mohandass, C., Joshi, D., & Rajput, N. (2018). Effective bioremediation and toxicity assessment of tannery wastewaters treated with indigenous bacteria. 3 Biotech, 8, 1-11.
213	bacteria AND "wastewater" AND India	India	Bacteria	Anaerobic Hybrid Reactor	Wastewater	Laboratory	Removal		2018	DOI: 10.1016/j.biortech.2018.07.023	Sengar, A., Aziz, A., Farooqi, I. H., & Basheer, F. (2018). Development of denitrifying phosphate accumulating and anammox micro-organisms in anaerobic hybrid reactor for removal of nutrients from low strength domestic sewage. Bioresource technology, 267, 149-157.
214	bacteria AND "wastewater" AND India	India	Bacteria	Bacillus cereus	Wastewater	Laboratory	Removal		2022	DOI: 10.1016/j.biortech.2022.127076	Kumar, R., Singh, A., Maurya, A., Yadav, P., Yadav, A., Chowdhary, P., & Raj, A. (2022). Effective bioremediation of pulp and paper mill wastewater using Bacillus cereus as a possible kraft lignin-degrading bacterium. Bioresource Technology, 352, 127076.
215	bacteria AND "wastewater" AND India	India	Bacteria	Microbial fuel cell (MFC)	Wastewater	Laboratory	Removal		2022	DOI: 10.1111/lam.13612	Mukherjee, A., Patel, R., Zaveri, P., Shah, M. T., & Munshi, N. S. (2022). Microbial fuel cell performance for aromatic hydrocarbon bioremediation and common effluent treatment plant wastewater treatment with bioelectricity generation through series‐parallel connection. Letters in Applied Microbiology, 75(4), 785-795.
216	bacteria AND "wastewater" AND India	India	Bacteria	Enterobacter xiangfangensis	Petroleum hydrocarbon	Laboratory	Degradation		2021	DOI: 10.1016/j.micres.2021.126882	Muneeswari, R., Iyappan, S., Swathi, K. V., Sudheesh, K. P., Rajesh, T., Sekaran, G., & Ramani, K. (2021). Genomic characterization of Enterobacter xiangfangensis STP-3: Application to real time petroleum oil sludge bioremediation. Microbiological Research, 253, 126882.
217	bacteria AND "wastewater" AND India	India	Bacteria	Enterobacter cloacae and Bacillus subtilis	Azo dye from wastewater	Laboratory	Degradation		2022	DOI: 10.1016/j.envres.2021.112136	Priyanka, J. V., Rajalakshmi, S., Kumar, P. S., Krishnaswamy, V. G., Al Farraj, D. A., Elshikh, M. S., & Gawwad, M. R. A. (2022). Bioremediation of soil contaminated with toxic mixed reactive azo dyes by co-cultured cells of Enterobacter cloacae and Bacillus subtilis. Environmental Research, 204, 112136.
218	bacteria AND "wastewater" AND India	India	Bacteria	Enterococcus faecium	Tannery wastewaters	Laboratory	Removal		2021	DOI: 10.1016/j.biortech.2021.125586	Maurya, A., Kumar, R., Singh, A., & Raj, A. (2021). Investigation on biofilm formation activity of Enterococcus faecium under various physiological conditions and possible application in bioremediation of tannery effluent. Bioresource Technology, 339, 125586.
219	bacteria AND "wastewater" AND India	India	Bacteria	Bacillus albus	Azo dye	Laboratory	Removal		2021	DOI: 10.1016/j.colsurfb.2021.111947	Kishor, R., Saratale, G. D., Saratale, R. G., Ferreira, L. F. R., Bilal, M., Iqbal, H. M., & Bharagava, R. N. (2021). Efficient degradation and detoxification of methylene blue dye by a newly isolated ligninolytic enzyme producing bacterium Bacillus albus MW407057. Colloids and Surfaces B: Biointerfaces, 206, 111947.
220	bacteria AND "wastewater" AND India	India	Bacteria	Bacillus sp. (BK1) and Aspergillus sp.	Industrial effluent	Laboratory	Removal		2021	DOI: 10.1038/s41598-021-91539-y	Bhambri, A., Karn, S. K., & Singh, R. K. (2021). In-situ remediation of nitrogen and phosphorus of beverage industry by potential strains Bacillus sp.(BK1) and Aspergillus sp.(BK2). Scientific Reports, 11(1), 12243.
221	bacteria AND "wastewater" AND India	India	Bacteria	Pseudomonas stutzeri	Azo dye	Laboratory	Removal		2021	DOI: 10.1007/s00203-021-02258-x	Bera, S. P., & Tank, S. K. (2021). Bioremedial approach of Pseudomonas stutzeri SPM-1 for textile azo dye degradation. Archives of Microbiology, 203, 2669-2680.
222	bacteria AND "wastewater" AND India	India	Bacteria	Salinivibrio kushneri	Dye	Laboratory	Removal		2021	DOI: 10.3389/fmicb.2020.594011	John, J., Dineshram, R., Hemalatha, K. R., Dhassiah, M. P., Gopal, D., & Kumar, A. (2020). Bio-decolorization of synthetic dyes by a halophilic bacterium Salinivibrio sp. Frontiers in Microbiology, 11, 594011.
223	bacteria AND "wastewater" AND India	India	Bacteria	Pseudomonas sp.	Textile wastewater	Laboratory	Removal		2021	DOI: 10.1111/jam.14920	Bera, S. P., & Tank, S. K. (2021). Screening and identification of newly isolated Pseudomonas sp. for biodegrading the textile azo dye CI Procion Red H‐3B. Journal of Applied Microbiology, 130(6), 1949-1959.
224	bacteria AND "wastewater" AND India	India	Bacteria	Pseudomonas aeruginosa	Naphthalene (NAP)	Laboratory	Degradation		2021	DOI: 10.1111/jam.14867	Kumari, S., Mangwani, N., & Das, S. (2021). Naphthalene catabolism by biofilm forming marine bacterium Pseudomonas aeruginosa N6P6 and the role of quorum sensing in regulation of dioxygenase gene. Journal of Applied Microbiology, 130(4), 1217-1231.
225	bacteria AND "wastewater" AND India	India	Bacteria	Microbial fuel cell (MFC)	Dye	Laboratory	Removal		2020	DOI: 10.1007/s12010-020-03306-w	Shahi, A., Rai, B. N., & Singh, R. S. (2020). Biodegradation of reactive orange 16 dye in microbial fuel cell: an innovative way to minimize waste along with electricity production. Applied biochemistry and biotechnology, 192, 196-210.
226	bacteria AND "wastewater" AND India	India	Bacteria	Bacteria consortium	Wastewater	Laboratory	Removal		2019	DOI: 10.1007/s11274-019-2756-0	Mehrotra, T., Shukla, A., & Singh, R. (2019). In vitro toxicological evaluation of domestic effluent treated by formulated synthetic autochthonous bacterial consortium. World Journal of Microbiology and Biotechnology, 35, 1-13.
227	bacteria AND "wastewater" AND India	India	Bacteria	Klebsiella pneumoniae, Enterobacter cloacae , Enterobacter cloacae and Acinetobacter pittii	Organic pollutants	Laboratory	Degradation		2018	DOI: 10.3389/fmicb.2018.00960	Chandra, R., Sharma, P., Yadav, S., & Tripathi, S. (2018). RETRACTED: Biodegradation of Endocrine-Disrupting Chemicals and Residual Organic Pollutants of Pulp and Paper Mill Effluent by Biostimulation. Frontiers in microbiology, 9, 960.
228	bacteria AND "wastewater" AND India	India	Bacteria	Paenibacillus sp.	Shrimp waste	Laboratory	Degradation		2018	DOI: 10.1016/j.ijbiomac.2017.12.024	Kumar, A., Kumar, D., George, N., Sharma, P., & Gupta, N. (2018). A process for complete biodegradation of shrimp waste by a novel marine isolate Paenibacillus sp. AD with simultaneous production of chitinase and chitin oligosaccharides. International journal of biological macromolecules, 109, 263-272.
229	bacteria AND "wastewater" AND India	India	Bacteria	Ochrobactrum intermedium	Azo dye	Laboratory	Degradation		2022	DOI: 10.1016/j.chemosphere.2022.134082	Khan, S., Zeyad, M. T., & Malik, A. (2022). Genotoxicity assessment of textile waste contaminated soil and characterization of textile dye degradation by a novel indigenous bacterium Ochrobactrum intermedium BS39. Chemosphere, 299, 134082.
230	bacteria AND "wastewater" AND India	India	Bacteria	Lysinibacillus fusiformis sp. and Providencia stuartii sp.	Soak liquor wastewater	Laboratory	Degradation		2020	https://doi.org/10.1016/j.jwpe.2020.101674	Maharaja, P., Boopathy, R., Anushree, V. V., Mahesh, M., Swarnalatha, S., Ravindran, B., ... & Sekaran, G. (2020). Bio removal of proteins, lipids and mucopolysaccharides in tannery hyper saline wastewater using halophilic bacteria. Journal of Water Process Engineering, 38, 101674.
231	bacteria AND "wastewater" AND India	India	Bacteria	Bacteria and methanogenic archaea	Organic-rich wastewater	Laboratory	Removal		2024	https://doi.org/10.1016/j.jece.2024.112382	Gopalakrishnan, S., Nath, R. D., Shende, A. D., & Bhaskaran, K. (2024). Needle-felt coir fibre: A natural substitute for synthetic media in anaerobic fixed film reactors for wastewater treatment. Journal of Environmental Chemical Engineering, 12(2), 112382.
232	bacteria AND "wastewater" AND India	India	Bacteria	Halophilic bacteria	Starch and nitrate	Laboratory	Removal		2018	https://doi.org/10.1016/j.biortech.2018.02.044	Vijay, A., Arora, S., Gupta, S., & Chhabra, M. (2018). Halophilic starch degrading bacteria isolated from Sambhar Lake, India, as potential anode catalyst in microbial fuel cell: a promising process for saline water treatment. Bioresource technology, 256, 391-398.
233	bacteria AND "wastewater" AND India	India	Bacteria	Pseudomonas aeruginosa	Methyl orange (MO) dye	Laboratory	Degradation		2021	https://doi.org/10.1016/j.jwpe.2021.102300	Kishor, R., Purchase, D., Saratale, G. D., Ferreira, L. F. R., Hussain, C. M., Mulla, S. I., & Bharagava, R. N. (2021). Degradation mechanism and toxicity reduction of methyl orange dye by a newly isolated bacterium Pseudomonas aeruginosa MZ520730. Journal of Water Process Engineering, 43, 102300.
234	bacteria AND "wastewater" AND India	India	Bacteria	Bacteria and archaea	Wastewater	Laboratory	Removal		2024	https://doi.org/10.1016/j.jwpe.2024.104917	Parihar, R. K., Bhandari, K., Burnwal, P. K., Ghosh, S., Chaurasia, S. P., & Midda, M. O. (2024). Advancing dairy wastewater treatment: Exploring two-stage fluidized bed anaerobic membrane bioreactor for enhanced performance, fouling, and microbial community analysis. Journal of Water Process Engineering, 58, 104917.
235	bacteria AND "wastewater" AND India	India	Bacteria	Bacillus Cereus	Azo dye	Laboratory	Removal		2024	https://doi.org/10.1016/j.jics.2024.101406	Swain, G., Srivastava, Y., Das, T., & Kumar, R. (2024). Bioremediation of textile wastewater using Bacillus cereus isolated from refinery site: Comparative analysis of free and immobilized cells systems. Journal of the Indian Chemical Society, 101(11), 101406.
236	bacteria AND "wastewater" AND India	India	Bacteria	Klebsiella sp.	Textile wastewater	Laboratory	Degradation		2018	https://doi.org/10.1016/j.ibiod.2018.07.011	Holkar, C. R., Arora, H., Halder, D., & Pinjari, D. V. (2018). Biodegradation of reactive blue 19 with simultaneous electricity generation by the newly isolated electrogenic Klebsiella sp. C NCIM 5546 bacterium in a microbial fuel cell. International Biodeterioration & Biodegradation, 133, 194-201.
237	bacteria AND "wastewater" AND India	India	Bacteria	Aerobic bacterial consortium	Synthetic wastewater	Laboratory	Removal		2024	https://doi.org/10.1016/j.jwpe.2024.106044	Simon, M., Joshi, H., Yadav, A. K., & Hopke, P. K. (2024). Simultaneous nitrogen and phosphorus removal from polluted water using a novel bacterial consortium (BACON-38): Promising application for wastewater remediation. Journal of Water Process Engineering, 66, 106044.
238	bacteria AND "wastewater" AND India	India	Bacteria	Bacteria	Sugarcane processing plant wastewater	Laboratory	Removal		2023	https://doi.org/10.1016/j.rineng.2023.101052	Bose, D., Bhattacharya, R., Gopinath, M., Vijay, P., & Krishnakumar, B. (2023). Bioelectricity production and bioremediation from sugarcane industry wastewater using microbial fuel cells with activated carbon cathodes. Results in Engineering, 18, 101052.
239	bacteria AND "wastewater" AND India	India	Bacteria	Klebsiella sp., Enterobacter sp., and Pseudomonas sp.	Synthetic dyes	Laboratory	Degradation		2022	https://doi.org/10.1016/j.jenvman.2022.114764	Kumar, V., Jamwal, A., Kumar, V., & Singh, D. (2022). Green bioprocess for degradation of synthetic dyes mixture using consortium of laccase-producing bacteria from Himalayan niches. Journal of Environmental Management, 310, 114764.
240	bacteria AND "wastewater" AND India	India	Bacteria	Anaerobic ammonium oxidising bacteria (anammox)	Low strength wastewater	Laboratory	Removal		2023	https://doi.org/10.1016/j.enceco.2022.11.003	Ramesh, M., Goel, M., Sudarsan, J. S., & Nithiyanantham, S. (2023). Development of a high rate biological system (Anammox+ phosporous) for the treatment of low strength wastewaters. Environmental Chemistry and Ecotoxicology, 5, 24-28.
241	bacteria AND "wastewater" AND India	India	Bacteria	Proteobacteria, Bacteroidetes, Chloroflexi and Firmicutes	Azo dye	Laboratory	Removal		2024	https://doi.org/10.1016/j.chemosphere.2024.143148	Benny, C. K., & Chakraborty, S. (2024). Mechanistic investigation of azo dye removal from carbon-deficient dyeing wastewater using horizontal-vertical constructed wetlands. Chemosphere, 364, 143148
242	bacteria AND "wastewater" AND India	India	Bacteria	Proteobacteria	Secondary treated refinery wastewate	Laboratory	Removal		2024	https://doi.org/10.1016/j.watres.2024.121874	Sinha, P., & Mukherji, S. (2024). Efficient treatment of secondary treated refinery wastewater using sand biofiltration: Removal of hazardous organic pollutants. Water Research, 259, 121874.
243	bacteria AND "wastewater" AND India	India	Bacteria	Bacillus sp.	Acid orange 7 (AO 7) dye	Laboratory	Removal		2021	https://doi.org/10.1016/j.biortech.2021.125478	Sonwani, R. K., Pandey, S., Yadav, S. K., Giri, B. S., Katiyar, V., Singh, R. S., & Rai, B. N. (2021). Construction of integrated system for the treatment of Acid orange 7 dye from wastewater: Optimization and growth kinetic study. Bioresource Technology, 337, 125478.
244	bacteria AND "wastewater" AND India	India	Bacteria	Sulfate reducing bacteria	Sulfate	Laboratory	Removal		2016	https://doi.org/10.1016/j.jenvman.2016.03.049	Dev, S., Roy, S., & Bhattacharya, J. (2016). Understanding the performance of sulfate reducing bacteria based packed bed reactor by growth kinetics study and microbial profiling. Journal of Environmental Management, 177, 101-110.
245	bacteria AND "wastewater" AND India	India	Bacteria	Pseudomonas sp., Bacillus sp. and Corynebacterium sp.	Perchlorate and nitrate	Laboratory	Removal		2022	https://doi.org/10.1016/j.matpr.2022.08.383	Karthikprabu, B., Asma, B. S., Senthamilselvan, G., & Thangadurai, S. (2022). Nitrate and perchlorate contamination assessment using water samples for bioremediation behavior of nitrate ion with denitrifying bacteria and hypothyroidism of perchlorate ion in rat studies. Materials Today: Proceedings, 68, 579-585.
246	bacteria AND "wastewater" AND India	India	Bacteria	Acinetobacter sp.	Fluoride	Laboratory	Removal		2020	https://doi.org/10.1016/j.rechem.2020.100070	Shanker, A. S., Srinivasulu, D., & Pindi, P. K. (2020). A study on bioremediation of fluoride-contaminated water via a novel bacterium Acinetobacter sp.(GU566361) isolated from potable water. Results in Chemistry, 2, 100070.
247	bacteria AND "wastewater" AND India	India	Bacteria	Enterobacter aerogens	Dairy industry wastewater (DIWW)	Laboratory	Removal		2017	https://doi.org/10.1016/j.ijhydene.2016.11.163	Kothari, R., Kumar, V., Pathak, V. V., & Tyagi, V. V. (2017). Sequential hydrogen and methane production with simultaneous treatment of dairy industry wastewater: bioenergy profit approach. International journal of hydrogen energy, 42(8), 4870-4879.
248	bacteria AND "wastewater" AND India	India	Bacteria	Anaerobic mixed microbial consortia	Domestic wastewater	Laboratory	Removal		2015	https://doi.org/10.1016/j.biortech.2015.05.085	Sinharoy, A., Manikandan, N. A., & Pakshirajan, K. (2015). A novel biological sulfate reduction method using hydrogenogenic carboxydotrophic mesophilic bacteria. Bioresource Technology, 192, 494-500.
249	bacteria AND "wastewater" AND India	India	Bacteria	Anammox bacteria	Ammonium wastewater	Laboratory	Removal		2020	https://doi.org/10.1016/j.biortech.2020.123150	Sarvajith, M., Reddy, G. K. K., & Nancharaiah, Y. V. (2020). Aerobic granular sludge for high-strength ammonium wastewater treatment: Effect of COD/N ratios, long-term stability and nitrogen removal pathways. Bioresource Technology, 306, 123150
250	bacteria AND "wastewater" AND India	India	Bacteria	Rhodococcus opacus	Refinery wastewater	Laboratory	Degradation		2020	https://doi.org/10.1016/j.biombioe.2020.105867	Paul, T., Baskaran, D., Pakshirajan, K., & Pugazhenthi, G. (2020). Valorization of refinery wastewater for lipid-rich biomass production by Rhodococcus opacus in batch system: A kinetic approach. Biomass and Bioenergy, 143, 105867.
251	bacteria AND "wastewater" AND India	India	Bacteria	Enterobacteriales, Lactobacillales	Kitchen wastewater	Laboratory	Removal		2022	https://doi.org/10.1016/j.biteb.2022.101017	Bose, R. S., Zakaria, B. S., Dhar, B. R., & Tiwari, M. K. (2022). Effect of salinity and surfactant on volatile fatty acids production from kitchen wastewater fermentation. Bioresource Technology Reports, 18, 101017.
252	bacteria AND "wastewater" AND India	India	Bacteria	Pseudomonas fluorescens and Bacillus subtilis	Dye waste	Laboratory	Degradation		2024	https://doi.org/10.1016/j.scenv.2024.100178	Sharma, R., Kumar, N., Sharma, P., Yadav, A., & Aggarwal, N. K. (2024). Biological decolorisation of the anionic Dye Acid Blue 9 by bacterial consortium: A sustainable and ecofriendly approach for the treatment of textile wastewater. Sustainable Chemistry for the Environment, 8, 100178.
253	bacteria AND "wastewater" AND India	India	Bacteria	Rhodococcus opacus	Dairy wastewater	Laboratory	Removal		2015	https://doi.org/10.1016/j.jece.2015.05.030	Kumar, S., Gupta, N., & Pakshirajan, K. (2015). Simultaneous lipid production and dairy wastewater treatment using Rhodococcus opacus in a batch bioreactor for potential biodiesel application. Journal of environmental chemical engineering, 3(3), 1630-1636.
254	bacteria AND "wastewater" AND India	India	Bacteria	Microbial Fuel Cell.	Wastewater from an organic load		Removal		2018	https://doi.org/10.1016/j.enzmictec.2018.07.007	Bose, D., Dhawan, H., Kandpal, V., Vijay, P., & Gopinath, M. (2018). Sustainable power generation from sewage and energy recovery from wastewater with variable resistance using microbial fuel cell. Enzyme and Microbial Technology, 118, 92-101.
255	bacteria AND "wastewater" AND India	India	Bacteria	Bacteroidetes, Alpha and Gamma Proteobacteria	Azo dye	Laboratory	Removal		2022	https://doi.org/10.1016/j.cej.2021.131856	Mittal, Y., Dash, S., Srivastava, P., Mishra, P. M., Aminabhavi, T. M., & Yadav, A. K. (2022). Azo dye containing wastewater treatment in earthen membrane based unplanted two chambered constructed wetlands-microbial fuel cells: a new design for enhanced performance. Chemical Engineering Journal, 427, 131856.
256	bacteria AND "wastewater" AND India	India	Bacteria	Firmicutes and Proteobacteria	Petrochemical wastewater	Laboratory	Removal		2022	https://doi.org/10.1016/j.envadv.2021.100132	Biswas, T., Banerjee, S., Saha, A., Bhattacharya, A., Chanda, C., Gantayet, L. M., ... & Chaudhuri, S. R. (2022). Bacterial consortium based petrochemical wastewater treatment: from strain isolation to industrial effluent treatment. Environmental Advances, 7, 100132.
257	bacteria AND "wastewater" AND India	India	Bacteria	Bacteria	Synthetic tannery wastewater	Laboratory	Removal		2020	https://doi.org/10.1016/j.jwpe.2020.101605	Melesse, A. G., Velmurugan, N., Venkatachalam, S. S., Chacko, S. P., & Demissie, B. A. (2020). Startup of granulation of sludge in sequencing batch airlift reactor for simultaneous removal of nitrogen and organic carbon from tannery wastewater. Journal of Water Process Engineering, 38, 101605.
258	bacteria AND "wastewater" AND India	India	Bacteria	Pseudomonas aeruginosa	Dyes	Laboratory	Removal		2019	https://doi.org/10.1016/j.jclepro.2019.06.328	Mishra, S., Mohanty, P., & Maiti, A. (2019). Bacterial mediated bio-decolourization of wastewater containing mixed reactive dyes using jack-fruit seed as co-substrate: process optimization. Journal of Cleaner Production, 235, 21-33.
259	bacteria AND "wastewater" AND India	India	Bacteria	Acinetobacter junii-	Wastewater	Laboratory	Removal		2021	https://doi.org/10.1016/j.ijhydene.2020.07.073	Murugan, R. S., Dinesh, G. H., Raja, R. K., Obeth, E. S. J., Bora, A., Samsudeen, N. M., ... & Arun, A. (2021). Dark fermentative biohydrogen production by Acinetobacter junii-AH4 utilizing various industry wastewaters. International Journal of Hydrogen Energy, 46(20), 11297-11304.
260	bacteria AND "wastewater" AND India	India	Bacteria	Clostridium, Tetrathiobacter and Desulfovibrio	Sulfate-laden wastewater	Laboratory	Degradation		2020	https://doi.org/10.1016/j.biortech.2020.123110	Kumar, S. S., Kumar, V., Gude, V. G., Malyan, S. K., & Pugazhendhi, A. (2020). Alkalinity and salinity favor bioelectricity generation potential of Clostridium, Tetrathiobacter and Desulfovibrio consortium in Microbial Fuel Cells (MFC) treating sulfate-laden wastewater. Bioresource technology, 306, 123110
261	bacteria AND "wastewater" AND India	India	Bacteria	Enterobacter ludwigii	Naphthalene wastewater	Laboratory	Removal		2024	https://doi.org/10.1016/j.jwpe.2024.105359	Gautom, S., Bora, B., Talukdar, P., Ahmed, A., Sawarkar, A. N., Saikia, R., ... & Verma, J. S. (2024). Optimized approach for naphthalene wastewater biodegradation by Enterobacter ludwigii NS12 isolated from petroleum industry sludge: Bioreactor study and kinetic investigation. Journal of Water Process Engineering, 62, 105359.
262	bacteria AND "wastewater" AND India	India	Bacteria	Rhodococcus opacus	Wastewater	Laboratory	Removal		2019	https://doi.org/10.1016/j.jhazmat.2018.11.029	Goswami, L., Kumar, R. V., Pakshirajan, K., & Pugazhenthi, G. (2019). A novel integrated biodegradation—microfiltration system for sustainable wastewater treatment and energy recovery. Journal of hazardous materials, 365, 707-715.
263	bacteria AND "wastewater" AND India	India	Bacteria	Pseudomonas aeruginosa	Dairy wastewater	Laboratory	Removal		2022	https://doi.org/10.1016/j.jics.2022.100489	Choudhury, P., Bhunia, B., Mahata, N., & Bandyopadhyay, T. K. (2022). Optimization for the improvement of power in equal volume of single chamber microbial fuel cell using dairy wastewater. Journal of the Indian Chemical Society, 99(6), 100489.
264	bacteria AND "wastewater" AND India	India	Bacteria	Firmicutes and Proteobacteria	Chemical wastewater	Laboratory	Degradation		2015	https://doi.org/10.1016/j.watres.2014.11.002	Velvizhi, G., & Mohan, S. V. (2015). Bioelectrogenic role of anoxic microbial anode in the treatment of chemical wastewater: Microbial dynamics with bioelectro-characterization. Water Research, 70, 52-63.
265	bacteria AND "wastewater" AND India	India	Bacteria	Escherichia coli	Textile dye waste	Laboratory	Removal		2016	https://doi.org/10.1016/j.matpr.2016.11.067	Bandary, B., Hussain, Z., & Kumar, R. (2016). Effect of carbon and nitrogen sources on Escherichia coli bacteria in removing dyes. Materials Today: Proceedings, 3(10), 4023-4028.
266	bacteria AND "wastewater" AND India	India	Bacteria	Bacillus cereus, Citrobacter sp	Wastewater pretreated rice straw	Laboratory	Not mentioned		2024	https://doi.org/10.1016/j.biteb.2023.101738	Kumari, D., Maurya, G. S., & Singh, R. (2024). Coupled pretreatment of rice straw with dairy wastewater and ultrasonication for biofuel production using mixed microbial source. Bioresource Technology Reports, 25, 101738.
267	bacteria AND "wastewater" AND India	India	Bacteria	Rhodococcus opacus	Refinery wastewater	Laboratory	Removal		2019	https://doi.org/10.1016/j.cej.2019.02.050	Paul, T., Baskaran, D., Pakshirajan, K., & Pugazhenthi, G. (2019). Continuous bioreactor with cell recycle using tubular ceramic membrane for simultaneous wastewater treatment and bio-oil production by oleaginous Rhodococcus opacus. Chemical Engineering Journal, 367, 76-85.
268	bacteria AND "wastewater" AND India	India	Bacteria	Bacteria called polyphosphate-accumulating organisms	Wastewater	Laboratory	Removal		2021	https://doi.org/10.1016/B978-0-12-823991-9.00012-5	Muduli, M., Sonpal, V., Trivedi, K., Haldar, S., Kumar, M. A., & Ray, S. (2021). Enhanced biological phosphate removal process for wastewater treatment: a sustainable approach. In Wastewater Treatment Reactors (pp. 273-287). Elsevier.
269	bacteria AND "wastewater" AND India	India	Bacteria	Rhodococcus opacus	Wastewater	Laboratory	Removal		2017	https://doi.org/10.1016/j.renene.2016.12.044	Goswami, L., Namboodiri, M. T., Kumar, R. V., Pakshirajan, K., & Pugazhenthi, G. (2017). Biodiesel production potential of oleaginous Rhodococcus opacus grown on biomass gasification wastewater. Renewable Energy, 105, 400-406.
270	bacteria AND "wastewater" AND India	India	Bacteria	Bacillus licheniformis	Wastewater	Laboratory	Removal		2018	https://doi.org/10.1016/j.biori.2018.03.001	Sonune, N., & Garode, A. (2018). Isolation, characterization and identification of extracellular enzyme producer Bacillus licheniformis from municipal wastewater and evaluation of their biodegradability. Biotechnology Research and Innovation, 2(1), 37-44.
271	bacteria AND "wastewater" AND India	India	Bacteria	Rhodococcus pyridinivorans	Hydrocarbons from oily wastewater	Laboratory	Degradation		2020	https://doi.org/10.1016/j.eti.2020.100630	Mazumder, A., Das, S., Sen, D., & Bhattacharjee, C. (2020). Kinetic analysis and parametric optimization for bioaugmentation of oil from oily wastewater with hydrocarbonoclastic Rhodococcus pyridinivorans F5 strain. Environmental Technology & Innovation, 17, 100630.
272	bacteria AND hydrocarbon removal AND India	India	Bacteria	Bacillus amyloliquefaciens from Alternanthera philoxeroides	Diesel	Laboratory	Degradation	SD	2024	https://doi.org/10.1016/j.jece.2024.113454	Biswas, S., Jayaram, S., Philip, I., Balasubramanian, B., Pappuswamy, M., Barceló, D., ... & Vasseghian, Y. (2024). Appraisal of the potential of endophytic bacterium Bacillus amyloliquefaciens from Alternanthera philoxeroides: A triple approach to heavy metal bioremediation, diesel biodegradation, and biosurfactant production. Journal of Environmental Chemical Engineering, 12(5), 113454.
273	bacteria AND hydrocarbon removal AND India	India	Bacteria	Enterobacter ludwigii and others	PAHs	Laboratory	Degradation	SD	2019	https://doi.org/10.1016/j.heliyon.2019.e02742	Khatoon, K., & Malik, A. (2019). Screening of polycyclic aromatic hydrocarbon degrading bacterial isolates from oil refinery wastewater and detection of conjugative plasmids in polycyclic aromatic hydrocarbon tolerant and multi-metal resistant bacteria. Heliyon, 5(10).
274	bacteria AND hydrocarbon removal AND India	India	Bacteria	Burkholderia, Pandoraea and Enterobacter spp	Petroleum hydrocarbons	Laboratory	Degradation	SD	2017	https://doi.org/10.1016/j.biortech.2017.05.010	Sarkar, P., Roy, A., Pal, S., Mohapatra, B., Kazy, S. K., Maiti, M. K., & Sar, P. (2017). Enrichment and characterization of hydrocarbon-degrading bacteria from petroleum refinery waste as potent bioaugmentation agent for in situ bioremediation. Bioresource technology, 242, 15-27.
275	bacteria AND hydrocarbon removal AND India	India	Bacteria	Bacillus mojavensis, Bacillus firmus, Bacillus flexus, Bacillus vietnamensis, and Bacillus amyloliquefaciens.	Phenanthrene	Laboratory	Degradation	SD	2019	https://doi.org/10.1080/10406638.2016.1261911	Sukhdhane, K. S., Pandey, P. K., Ajima, M. N. O., Jayakumar, T., Vennila, A., & Raut, S. M. (2019). Isolation and characterization of phenanthrene-degrading bacteria from PAHs contaminated mangrove sediment of Thane Creek in Mumbai, India. Polycyclic Aromatic Compounds, 39(1), 73-83.
276	bacteria AND hydrocarbon removal AND India	India	Bacteria	Aeribacillus pallidus, Bacillus axarquiensis (UCPD1), Bacillus siamensis (GHP76) and Bacillus subtilis subsp. inaquosorum (U277)	PAHs	Laboratory	Degradation	SD	2019	https://doi.org/10.1016/j.scitotenv.2019.04.376	Mehetre, G. T., Dastager, S. G., & Dharne, M. S. (2019). Biodegradation of mixed polycyclic aromatic hydrocarbons by pure and mixed cultures of biosurfactant producing thermophilic and thermo-tolerant bacteria. Science of the total environment, 679, 52-60.
277	bacteria AND hydrocarbon removal AND India	India	Bacteria	Citricoccus zhacaiensis	Hydrocarbons	Laboratory	Degradation	SD	2024	https://doi.org/10.1016/j.bcab.2024.103248	Pandey, R., Krishnamurthy, B., Al Obaid, S., Ansari, M. J., Batish, D. R., & Singh, H. P. (2024). Glycolipid biosurfactant production and petroleum hydrocarbon degradation by a new strain of Citricoccus zhacaiensis. Biocatalysis and Agricultural Biotechnology, 59, 103248.
278	bacteria AND hydrocarbon removal AND India	India	Bacteria	Alcaligenes, Bacillus, Enterobacter, and Pseudomonas species	Crude oil	Laboratory	Degradation	SD	2016	https://doi.org/10.1016/j.ibiod.2016.04.032	Baruah, R., Kalita, D. J., Saikia, B. K., Gautam, A., Singh, A. K., & Boruah, H. P. D. (2016). Native hydrocarbonoclastic bacteria and hydrocarbon mineralization processes. International Biodeterioration & Biodegradation, 112, 18-30.
279	bacteria AND hydrocarbon removal AND India	India	Bacteria	Stutzerimonas stutzeri and Klebsiella quasipneumoniae	Oil	Laboratory	Degradation	SD	2024	https://doi.org/10.1016/j.jics.2024.101249	Rai, C. J., Prakash, B., Girisha, S. K., Khedkar, G. D., Kushala, K. B., & Murthy, H. A. (2024). Evaluation of biofilm formation by bacteria isolated from engine oil-contaminated soil and exploring its bioremediation potential in vitro. Journal of the Indian Chemical Society, 101(9), 101249.
280	bacteria AND hydrocarbon removal AND India	India	Bacteria	Novosphingobium panipatense	Hydrocarbons	Laboratory	Degradation	SD	2019	https://doi.org/10.1016/j.biortech.2019.122190	Chettri, B., & Singh, A. K. (2019). Kinetics of hydrocarbon degradation by a newly isolated heavy metal tolerant bacterium Novosphingobium panipatense P5: ABC. Bioresource Technology, 294, 122190.
281	bacteria AND hydrocarbon removal AND India	India	Bacteria	Rhodococcus opacus	PAHs	Laboratory	Degradation	SD	2018	https://doi.org/10.1016/j.jclepro.2018.06.070	Goswami, L., Manikandan, N. A., Dolman, B., Pakshirajan, K., & Pugazhenthi, G. (2018). Biological treatment of wastewater containing a mixture of polycyclic aromatic hydrocarbons using the oleaginous bacterium Rhodococcus opacus. Journal of Cleaner Production, 196, 1282-1291.
282	bacteria AND hydrocarbon removal AND India	India	Cyanobacteria	Anabaena sphaerica and A. variabilis	Wastewater	Laboratory	removal	SD	2019	https://doi.org/10.1016/j.algal.2019.101594	Gorain, P. C., Paul, I., Bhadoria, P. S., & Pal, R. (2019). An integrated approach towards agricultural wastewater remediation with fatty acid production by two cyanobacteria in bubble column photobioreactors. Algal Research, 42, 101594.
283	bacteria AND bioremediation AND India	India	Bacteria	Achromobacter xyloxidans	Crude oil	Laboratory	Degradation	SD	2014	https://doi.org/10.1016/j.ibiod.2014.03.024	Roy, A. S., Baruah, R., Borah, M., Singh, A. K., Boruah, H. P. D., Saikia, N., ... & Bora, T. C. (2014). Bioremediation potential of native hydrocarbon degrading bacterial strains in crude oil contaminated soil under microcosm study. International Biodeterioration & Biodegradation, 94, 79-89.
284	bacteria AND bioremediation AND India	India	Bacteria	Pseudoalteromonas sp., Ruegeria sp., Exiguobacterium sp. and Acinetobacter sp.	Spent engine (SE) oil	Laboratory	Degradation	SD	2014	https://doi.org/10.1016/j.biortech.2014.08.008	Kumar, A. G., Vijayakumar, L., Joshi, G., Peter, D. M., Dharani, G., & Kirubagaran, R. (2014). Biodegradation of complex hydrocarbons in spent engine oil by novel bacterial consortium isolated from deep sea sediment. Bioresource technology, 170, 556-564.
285	bacteria AND bioremediation AND India	India	Bacteria	Achromobacter xylosoxidans	PAHs	Laboratory	Degradation	SD	2014	https://doi.org/10.1016/j.marpolbul.2013.12.027	Dave, B. P., Ghevariya, C. M., Bhatt, J. K., Dudhagara, D. R., & Rajpara, R. K. (2014). Enhanced biodegradation of total polycyclic aromatic hydrocarbons (TPAHs) by marine halotolerant Achromobacter xylosoxidans using Triton X-100 and β-cyclodextrin–A microcosm approach. Marine pollution bulletin, 79(1-2), 123-129.
286	bacteria AND bioremediation AND India	India	Bacteria	Bacteria consortium	Aliphatic hydrocarbons	Laboratory	Degradation	SD	2014	https://doi.org/10.1016/j.marpolbul.2014.09.012	Pasumarthi, R., Kumar, V., Chandrasekharan, S., Ganguly, A., Banerjee, M., & Mutnuri, S. (2014). Biodegradation of aliphatic hydrocarbons in the presence of hydroxy cucurbit [6] uril. Marine pollution bulletin, 88(1-2), 148-154.
287	bacteria AND bioremediation AND India	India	Bacteria	Bacteria consortium	Naphtalene	Laboratory	Degradation	SD	2014	https://doi.org/10.1016/j.jece.2014.02.011	Rao, K. J., Chaudhuri, R. G., & Paria, S. (2014). Naphthalene degradation in the presence of natural–synthetic surfactants mixture by mixed bacterial cultures. Journal of Environmental Chemical Engineering, 2(2), 826-831.
288	bacteria AND bioremediation AND India	India	Bacteria	Pseudomonas aeruginosa	Pyrene	Laboratory	Degradation	SD	2014	https://doi.org/10.1016/j.biortech.2014.05.074	Ghosh, I., Jasmine, J., & Mukherji, S. (2014). Biodegradation of pyrene by a Pseudomonas aeruginosa strain RS1 isolated from refinery sludge. Bioresource technology, 166, 548-558.
289	bacteria AND bioremediation AND India	India	Bacteria	Ochrobactrum sp. (01), Pseudomonas aeruginosa (03) and Stenotrophomonas maltophila (02).	Crude oil	Laboratory	Degradation	SD	2015	https://doi.org/10.1016/j.ibiod.2015.03.030	Varjani, S. J., Rana, D. P., Jain, A. K., Bateja, S., & Upasani, V. N. (2015). Synergistic ex-situ biodegradation of crude oil by halotolerant bacterial consortium of indigenous strains isolated from on shore sites of Gujarat, India. International Biodeterioration & Biodegradation, 103, 116-124.
290	bacteria AND bioremediation AND India	India	Bacteria	Pseudomonas sp. EGD-AKN5	Atrazine, benzoate, phenol, toluene and catechol	Laboratory	Degradation	SD	2015	https://doi.org/10.1016/j.bej.2015.02.029	Bhardwaj, P., Sharma, A., Sagarkar, S., & Kapley, A. (2015). Mapping atrazine and phenol degradation genes in Pseudomonas sp. EGD-AKN5. Biochemical Engineering Journal, 102, 125-134.
291	bacteria AND bioremediation AND India	India	Bacteria	Bacillus subtilis	Crude oil	Laboratory	Degradation	SD	2015	https://doi.org/10.1016/j.petrol.2015.08.002	Sakthipriya, N., Doble, M., & Sangwai, J. S. (2015). Fast degradation and viscosity reduction of waxy crude oil and model waxy crude oil using Bacillus subtilis. Journal of Petroleum Science and Engineering, 134, 158-166.
292	bacteria AND bioremediation AND India	India	Bacteria	Bacillus subtilis	Crude oil	Laboratory	Degradation	SD	2015	https://doi.org/10.1016/j.ibiod.2015.09.004	Sakthipriya, N., Doble, M., & Sangwai, J. S. (2015). Action of biosurfactant producing thermophilic Bacillus subtilis on waxy crude oil and long chain paraffins. International Biodeterioration & Biodegradation, 105, 168-177.
293	bacteria AND bioremediation AND India	India	Bacteria	Pseudomonas pseudoalcaligenes NP103 and Pseudomonas aeruginosa N6P6	PAHs	Laboratory	Degradation	SD	2016	https://doi.org/10.1016/j.cej.2016.05.042	Mangwani, N., Kumari, S., & Das, S. (2016). Effect of synthetic N-acylhomoserine lactones on cell–cell interactions in marine Pseudomonas and biofilm mediated degradation of polycyclic aromatic hydrocarbons. Chemical Engineering Journal, 302, 172-186.
294	bacteria AND bioremediation AND India	India	Cyanobacteria	Anabaena fertilissima	Anthracene and Pyrene	Laboratory	Degradation	SD	2016	https://doi.org/10.1080/10406638.2015.1039656	Patel, J. G., Kumar, J. N., Kumar, R. N., & Khan, S. R. (2016). Biodegradation capability and enzymatic variation of potentially hazardous polycyclic aromatic hydrocarbons—anthracene and pyrene by Anabaena fertilissima. Polycyclic Aromatic Compounds, 36(1), 72-87.
295	bacteria AND bioremediation AND India	India	Bacteria	Mycobacterium litorale	Fluoranthene	Laboratory	Degradation	SD	2016	https://doi.org/10.1016/j.chemolab.2016.10.018	Dudhagara, D. R., Rajpara, R. K., Bhatt, J. K., Gosai, H. B., & Dave, B. P. (2016). Bioengineering for polycyclic aromatic hydrocarbon degradation by Mycobacterium litorale: Statistical and artificial neural network (ANN) approach. Chemometrics and Intelligent Laboratory Systems, 159, 155-163.
296	bacteria AND bioremediation AND India	India	Bacteria	Pseudomonas aeruginosa	Pyrene	Laboratory	Degradation	SD	2016	https://doi.org/10.1016/j.ibiod.2015.12.010	Ghosh, I., & Mukherji, S. (2016). Diverse effect of surfactants on pyrene biodegradation by a Pseudomonas strain utilizing pyrene by cell surface hydrophobicity induction. International Biodeterioration & Biodegradation, 108, 67-75.
297	bacteria AND bioremediation AND India	India	Bacteria	Chromohalobacter sp. LD2	Hexachlorocyclohexane (lindane)	Laboratory	Degradation	SD	2017	https://doi.org/10.1016/j.ibiod.2017.04.014	Bajaj, S., Sagar, S., Khare, S., & Singh, D. K. (2017). Biodegradation of γ-hexachlorocyclohexane (lindane) by halophilic bacterium Chromohalobacter sp. LD2 isolated from HCH dumpsite. International Biodeterioration & Biodegradation, 122, 23-28.
298	bacteria AND bioremediation AND India	India	Bacteria	Acinetobacter sp.	PAHs	Laboratory	Degradation	SD	2017	https://doi.org/10.1016/j.eti.2017.07.007	Pandey, P. (2017). Biodegradation of Benzo (a) pyrene by biofilm forming and plant growth promoting Acinetobacter sp. strain PDB4.
299	bacteria AND bioremediation AND India	India	Bacteria	Enterobacter cloacae	PAHs	Laboratory	Degradation	SD	2017	https://doi.org/10.1016/j.biortech.2017.02.049	Padhi, S. K., Tripathy, S., Mohanty, S., & Maiti, N. K. (2017). Aerobic and heterotrophic nitrogen removal by Enterobacter cloacae CF-S27 with efficient utilization of hydroxylamine. Bioresource technology, 232, 285-296.
300	bacteria AND bioremediation AND India	India	Bacteria	Bacillus cereus	Petroleum wastewater	Laboratory	removal	SD	2017	https://doi.org/10.1016/j.jece.2017.03.008	Banerjee, A., & Ghoshal, A. K. (2017). Biodegradation of an actual petroleum wastewater in a packed bed reactor by an immobilized biomass of Bacillus cereus. Journal of environmental chemical engineering, 5(2), 1696-1702.
301	bacteria AND bioremediation AND India	India	Bacteria	Pseudomonas mendocina	Acenapthene and naphthalene	Laboratory	Degradation	SD	2017	https://doi.org/10.1016/j.jece.2017.09.012	Barman, S. R., Banerjee, P., Mukhopadhayay, A., & Das, P. (2017). Biodegradation of acenapthene and naphthalene by Pseudomonas mendocina: process optimization, and toxicity evaluation. Journal of environmental chemical engineering, 5(5), 4803-4812.
302	bacteria AND bioremediation AND India	India	Bacteria	Enterococcus feacalis	Tannery wastewater	Laboratory	removal	SD	2017	https://doi.org/10.1016/j.jece.2017.04.014	Maharaja, P., Mahesh, M., Lakshmi, K. S., Swarnalatha, S., & Sekaran, G. (2017). Treatment of tannery saline wastewater by using effective immobilized protease catalyst produced from salt tolerant Enterococcus feacalis. Journal of environmental chemical engineering, 5(2), 2042-2055.
303	bacteria AND bioremediation AND India	India	Bacteria	Bacillus lichenformis	Phenol	Laboratory	Degradation	SD	2017	https://doi.org/10.1016/j.jenvman.2017.04.005	Felshia, S. C., Karthick, N. A., Thilagam, R., Chandralekha, A., Raghavarao, K. S. M. S., & Gnanamani, A. (2017). Efficacy of free and encapsulated Bacillus lichenformis strain SL10 on degradation of phenol: A comparative study of degradation kinetics. Journal of Environmental Management, 197, 373-383.
304	bacteria AND bioremediation AND India	India	Bacteria	Pseudomonas aeruginosa	Petroleum hydrocarbons	Laboratory	Degradation	SD	2018	https://doi.org/10.1016/j.ibiod.2018.01.004	Patowary, R., Patowary, K., Kalita, M. C., & Deka, S. (2018). Application of biosurfactant for enhancement of bioremediation process of crude oil contaminated soil. International Biodeterioration & Biodegradation, 129, 50-60.
305	bacteria AND bioremediation AND India	India	Bacteria	Bacillus subtilis	Crude oil	Laboratory	Degradation	SD	2018	https://doi.org/10.1016/j.petrol.2017.10.056	Sakthipriya, N., Doble, M., & Sangwai, J. S. (2018). Kinetic and thermodynamic behavior of the biodegradation of waxy crude oil using Bacillus subtilis. Journal of Petroleum Science and Engineering, 160, 412-421.
306	bacteria AND bioremediation AND India	India	Bacteria	Pseudomonas putida	Naphthalene	Laboratory	Degradation	SD	2018	https://doi.org/10.1016/j.jhazmat.2018.05.024	Dutta, K., Shityakov, S., Khalifa, I., Mal, A., Moulik, S. P., Panda, A. K., & Ghosh, C. (2018). Effects of secondary carbon supplement on biofilm-mediated biodegradation of naphthalene by mutated naphthalene 1, 2-dioxygenase encoded by Pseudomonas putida strain KD9. Journal of hazardous materials, 357, 187-197.
307	bacteria AND bioremediation AND India	India	Bacteria	Bacillus mojavensis, Bacillus firmus, Bacillus flexus, Bacillus vietnamensis, and Bacillus amyloliquefaciens	Phenanthrene	Laboratory	Degradation	SD	2019	https://doi.org/10.1080/10406638.2016.1261911	Sukhdhane, K. S., Pandey, P. K., Ajima, M. N. O., Jayakumar, T., Vennila, A., & Raut, S. M. (2019). Isolation and characterization of phenanthrene-degrading bacteria from PAHs contaminated mangrove sediment of Thane Creek in Mumbai, India. Polycyclic Aromatic Compounds, 39(1), 73-83.
308	bacteria AND bioremediation AND India	India	Bacteria	Ochrobactrum pseudintermedium C1 and Bacillus cereus K1	Crude oil	Laboratory	Degradation	SD	2019	https://doi.org/10.1016/j.bcab.2019.101034	Bhattacharya, M., Guchhait, S., Biswas, D., & Singh, R. (2019). Evaluation of a microbial consortium for crude oil spill bioremediation and its potential uses in enhanced oil recovery. Biocatalysis and agricultural biotechnology, 18, 101034.
309	bacteria AND bioremediation AND India	India	Bacteria	Anaerobic-anoxic-aerobic sequential fed batch reactor	PAHs	Laboratory	Degradation	SD	2019	https://doi.org/10.1016/j.jece.2019.103388	Yadu, A., Sahariah, B. P., & Anandkumar, J. (2019). Novel bioremediation approach for treatment of naphthalene, ammonia-N and sulphate in fed-batch reactor. Journal of Environmental Chemical Engineering, 7(5), 103388.
310	bacteria AND bioremediation AND India	India	Bacteria	Azoarcus and Chelativorans.	Phenanthrene and fluoranthene	Laboratory	Degradation	SD	2019	https://doi.org/10.1016/j.biortech.2019.03.097	Patel, A. B., Singh, S., Patel, A., Jain, K., Amin, S., & Madamwar, D. (2019). Synergistic biodegradation of phenanthrene and fluoranthene by mixed bacterial cultures. Bioresource technology, 284, 115-120.
311	bacteria AND bioremediation AND India	India	Bacteria	Pseudomonas sp.	P-Nitrophenol	Laboratory	Degradation	SD	2020	https://doi.org/10.1016/j.jece.2020.103830	Das, A., & Dey, A. (2020). P-Nitrophenol-Bioremediation using potent Pseudomonas strain from the textile dye industry effluent. Journal of Environmental Chemical Engineering, 8(4), 103830.
312	bacteria AND bioremediation AND India	India	Bacteria	Pseudomonas aeruginosa PDB1, Pseudomonas fragi DBC, Klebsiella pneumoniae AWD5, Alcaligenes faecalis BDB4 and Acinetobacter sp. PDB4	Pyrene	Laboratory	Degradation	SD	2020	https://doi.org/10.1016/j.apsoil.2020.103685	Singha, L. P., & Pandey, P. (2020). Rhizobacterial community of Jatropha curcas associated with pyrene biodegradation by consortium of PAH-degrading bacteria. Applied Soil Ecology, 155, 103685.
313	bacteria AND bioremediation AND India	India	Bacteria	Pseudomonas aeruginosa	Phenantrene	Laboratory	Degradation	SD	2020	https://doi.org/10.1016/j.ecoenv.2020.111087	Mahto, K. U., & Das, S. (2020). Whole genome characterization and phenanthrene catabolic pathway of a biofilm forming marine bacterium Pseudomonas aeruginosa PFL-P1. Ecotoxicology and Environmental Safety, 206, 111087.
314	bacteria AND bioremediation AND India	India	Bacteria	Pseudomonas sp.	Petroleum contaminated soil.	Laboratory	Degradation	SD	2021	https://doi.org/10.1016/j.crmicr.2021.100031	Ambust, S., Das, A. J., & Kumar, R. (2021). Bioremediation of petroleum contaminated soil through biosurfactant and Pseudomonas sp. SA3 amended design treatments. Current Research in Microbial Sciences, 2, 100031.
315	bacteria AND bioremediation AND India	India	Bacteria	Kocuria flava and Rhodococcus pyridinivorans	Pyrene	Laboratory	Degradation	SD	2021	https://doi.org/10.1016/j.eti.2021.101744	Singh, S. K., & Haritash, A. K. (2021). Catabolic enzyme activity and kinetics of pyrene degradation by novel bacterial strains isolated from contaminated soil. Environmental Technology & Innovation, 23, 101744.
316	bacteria AND bioremediation AND India	India	Bacteria	Pseudomonas aeruginosa	n-Hexane	Laboratory	Degradation	SD	2021	https://doi.org/10.1016/j.bcab.2021.102213	Domdi, L., Lakra, A. K., Mohan, S. K., Tilwani, Y. M., Jha, N., & Arul, V. (2021). Microbial degradation of n-hexadecane using Pseudomonas aeruginosa PU1 isolated from transformer-oil contaminated soil. Biocatalysis and Agricultural Biotechnology, 38, 102213.
317	bacteria AND bioremediation AND India	India	Bacteria	Bacterial cell immobilized fluidized reactor	Refractory organics compounds	Laboratory	Removal	SD	2021	https://doi.org/10.1016/j.jwpe.2021.102213	Mannacharaju, M., Somasundaram, S., & Ganesan, S. (2021). Treatment of refractory organics in secondary biological treated post tanning wastewater using bacterial cell immobilized fluidized reactor. Journal of Water Process Engineering, 43, 102213.
318	bacteria AND bioremediation AND India	India	Bacteria	Pseudomonas sp.	4-nitrophenol	Laboratory	Degradation	SD	2021	https://doi.org/10.1016/j.sjbs.2020.11.019	Kalaimurugan, D., Sivasankar, P., Durairaj, K., Lakshmanamoorthy, M., Alharbi, S. A., Al Yousef, S. A., ... & Venkatesan, S. (2021). Novel strategy for biodegradation of 4-nitrophenol by the immobilized cells of Pseudomonas sp. YPS3 with Acacia gum. Saudi Journal of Biological Sciences, 28(1), 833-839.
319	bacteria AND bioremediation AND India	India	Bacteria	Rhodococcus pyridinivorans	Phenol	Laboratory	Degradation	SD	2021	https://doi.org/10.1016/j.ibiod.2020.105168	Barik, M., Das, C. P., Verma, A. K., Sahoo, S., & Sahoo, N. K. (2021). Metabolic profiling of phenol biodegradation by an indigenous Rhodococcus pyridinivorans strain PDB9T N-1 isolated from paper pulp wastewater. International Biodeterioration & Biodegradation, 158, 105168.
320	bacteria AND bioremediation AND India	India	Bacteria	Pseudomonas aeruginosa	Naphtalene	Laboratory	Degradation	SD	2022	https://doi.org/10.1016/j.envres.2022.112875	Patowary, R., Patowary, K., Kalita, M. C., Deka, S., Borah, J. M., Joshi, S. J., ... & Sarma, H. (2022). Biodegradation of hazardous naphthalene and cleaner production of rhamnolipids—green approaches of pollution mitigation. Environmental Research, 209, 112875.
321	bacteria AND bioremediation AND India	India	Bacteria	Stutzerimonas stutzeri	Benzo [a] pyrene	Laboratory	Degradation	SD	2023	https://doi.org/10.1016/j.wmb.2023.07.006	Kumari, B., & Chandra, R. (2023). Benzo [a] pyrene degradation from hydrocarbon-contaminated soil and their degrading metabolites by Stutzerimonas stutzeri (LOBP-19A). Waste Management Bulletin, 1(3), 115-127.
322	bacteria AND bioremediation AND India	India	Bacteria	Vibrio algiolytcus	PAHs	Laboratory	Degradation	SD	2023	https://doi.org/10.1016/j.envres.2022.114464	Muralidharan, M., Gayathri, K. V., Kumar, P. S., Preethi, D. S., Kavitha, R., Rajagopal, R., & Rangasamy, G. (2023). Mixed polyaromatic hydrocarbon degradation by halotolerant bacterial strains from marine environment and its metabolic pathway. Environmental Research, 216, 114464.
323	Fungi AND "wastewater" AND India	India	Fungi	Rhizopus sp.	Azo dye	Laboratory	Degradation		2024	DOI: 10.1007/s11274-024-04117-5	Gupta, S., Sharma, A., Sharma, A., & Singh, J. (2024). Fungus mediated synthesis of biogenic palladium catalyst for degradation of azo dye. World Journal of Microbiology and Biotechnology, 40(10), 1-10.
324	Fungi AND "wastewater" AND India	India	Fungi	Pleurotus sajor caju	Azo dye	Laboratory	Degradation		2024	DOI: 10.1016/j.chemosphere.2024.142370	Kalia, S., Samuchiwal, S., Dalvi, V., & Malik, A. (2024). Exploring fungal-mediated solutions and its molecular mechanistic insights for textile dye decolorization. Chemosphere, 360, 142370.
325	Fungi AND "wastewater" AND India	India	Fungi	Aspergillus flavus	Dyeing effluent	Laboratory	Removal		2024	DOI: 10.1016/j.envres.2024.118705	Prabhu, N., Sabour, A. A. A., Rengarajan, S., Gajendiran, K., & Natarajan, D. (2024). Analysis of the remediation competence of Aspergillus flavus biomass in wastewater of the dyeing industry: An in-vitro study. Environmental Research, 252, 118705.
326	Fungi AND "wastewater" AND India	India	Fungi	Saccharomyces cerevisiae and plan	Textile effluent	Laboratory	Degradation		2023	DOI:10.1016/j.envpol.2023.121583	Jadhav, R. R., Chaudhari, A. U., Patil, D. N., Kodam, K. M., & Jadhav, J. P. (2023). In situ treatment of real textile effluent in constructed furrows using consortium of Canna indica and Saccharomyces cerevisiae and subsequent biochemical and toxicity evaluation. Environmental Pollution, 327, 121583.
327	Fungi AND "wastewater" AND India	India	Fungi	Saccharomyces cerevisiae and plan	Textile effluent	Laboratory	Degradation		2024	DOI: 10.1007/s10123-023-00464-9	Jadhav, R. R., Tapase, S. R., Chandanshive, V. V., Gophane, A. D., & Jadhav, J. P. (2024). Plant and yeast consortium for efficient remediation of dyes and effluents: a biochemical and toxicological study. International Microbiology, 1-15.
328	Fungi AND "wastewater" AND India	India	Fungi	Penicillium rubens sp. nov	Dyeing effluent	Laboratory	Degradation		2023	DOI: 10.1007/s10123-023-00341-5	Bhandari, Y., Varma, S., Sawant, A., Beemagani, S., Jaiswal, N., Chaudhari, B. P., & Vamkudoth, K. R. (2023). Biosynthesis of gold nanoparticles by Penicillium rubens and catalytic detoxification of ochratoxin A and organic dye pollutants. International Microbiology, 26(4), 765-780.
329	Fungi AND "bioremediation" AND India	India	Fungi	Trametes versicolor	Bisphenol A	Laboratory	Degradation		2022	DOI: 10.1002/wer.10786	Trivedi, J., & Chhaya, U. (2022). Bioremediation of bisphenol A found in industrial wastewater using Trametes versicolor (TV) laccase nanoemulsion‐based bead organogel in packed bed reactor. Water Environment Research, 94(10), e10786.
330	Fungi AND "bioremediation" AND India	India	Fungi	Fusarium equiseti, and Penicillium citrinum	PAHs	Laboratory	Removal		2023	DOI: 10.1007/s13205-023-03753-2	Barnes, N. M., Damare, S. R., Bhatawadekar, V. C., Garg, A., & Lotlikar, N. P. (2023). Degradation of crude oil-associated polycyclic aromatic hydrocarbons by marine-derived fungi. 3 Biotech, 13(10), 335.
331	Fungi AND "bioremediation" AND India	India	Fungi	Penicillium, Aspergillus, Mucor, and Rhizopus and bacteria strains	PAHs	Laboratory	Degradation		2024	DOI: 10.1007/s12010-023-04672-x	Achife, C. E., Ijah, U. J. J., Oyeleke, S. B., Bala, J. D., Oyewole, O. A., Maddela, N. R., & Prasad, R. (2024). Assessment and biodegradation of polycyclic aromatic hydrocarbons in soil and water around petroleum products depot Suleja, Nigeria. Applied Biochemistry and Biotechnology, 196(5), 2819-2838.
332	Fungi AND "bioremediation" AND India	India	Fungi	Pycnoporus sp	2-chlorophenol	Laboratory	Degradation		2023	DOI: 10.1007/s11356-023-28932-9	Rawal, R. S., Mehant, A., & Suman, S. K. (2023). Deciphering ligninolytic enzymes in the secretome of Pycnoporus sp. and their potential in degradation of 2-chlorophenol. Environmental Science and Pollution Research, 30(40), 92830-92841.
333	Fungi AND "bioremediation" AND India	India	Fungi	Fusarium proliferatum	Naphthalene	Laboratory	Degradation		2024	DOI: 10.1007/s12010-023-04364-6	Gupta, S., Pathak, B., & Ravi, R. K. (2024). Biodegradation of naphthalene using biosurfactant producing Fusarium proliferatum WC416 isolated from refinery effluent. Applied biochemistry and biotechnology, 196(5), 2549-2565.
334	Fungi AND "bioremediation" AND India	India	Fungi	immobilized fungi	Oil	Laboratory	Degradation		2023	DOI: 10.1016/j.envres.2023.115252	Saravanan, A., Karishma, S., Kumar, P. S., & Rangasamy, G. (2023). Biodegradation of oil-contaminated aqueous ecosystem using an immobilized fungi biomass and kinetic study. Environmental Research, 220, 115252.
335	Fungi AND "bioremediation" AND India	India	Fungi	Penicillium citrinum and Paecilomyces variotti,	Oil	Laboratory	Degradation		2023	DOI: 10.1007/s00203-022-03383-x	Kumar, V., Kumar, H., Vishal, V., & Lal, S. (2023). Studies on the morphology, phylogeny, and bioremediation potential of Penicillium citrinum and Paecilomyces variotii (Eurotiales) from oil-contaminated areas. Archives of Microbiology, 205(1), 50.
336	Fungi AND "bioremediation" AND India	India	Fungi	Pleurotus ostreatus laccase	Azo dye	Laboratory	Degradation		2023	DOI: 10.1016/j.chemosphere.2022.137612	George, J., Rajendran, D. S., Kumar, P. S., Anand, S. S., Kumar, V. V., & Rangasamy, G. (2023). Efficient decolorization and detoxification of triarylmethane and azo dyes by porous-cross-linked enzyme aggregates of Pleurotus ostreatus laccase. Chemosphere, 313, 137612.
337	Fungi AND "bioremediation" AND India	India	Fungi	Pleurotus ostreatus laccase	Phenolic and PAHs	Laboratory	Degradation		2022	DOI: 10.1016/j.envpol.2022.119729	Kumar, V. V., Venkataraman, S., Kumar, P. S., George, J., Rajendran, D. S., Shaji, A., ... & Rathankumar, A. K. (2022). Laccase production by Pleurotus ostreatus using cassava waste and its application in remediation of phenolic and polycyclic aromatic hydrocarbon-contaminated lignocellulosic biorefinery wastewater. Environmental Pollution, 309, 119729.
338	Fungi AND "bioremediation" AND India	India	Fungi	Scedosporium apiospermum	Textile effluent	Laboratory	Degradation		2022	DOI: 10.1007/s00203-022-02947-1	Kumaravel, V., Bankole, P. O., Jooju, B., & Sadasivam, S. K. (2022). Degradation and detoxification of reactive yellow dyes by Scedosporium apiospermum: a mycoremedial approach. Archives of Microbiology, 204(6), 324.
339	Fungi AND "bioremediation" AND India	India	Fungi	Trametes maxima	Pyrene	Laboratory	Degradation		2022	DOI: 10.1007/s11356-022-18888-7	Imam, A., Suman, S. K., Vempatapu, B. P., Tripathi, D., Ray, A., & Kanaujia, P. K. (2022). Pyrene remediation by Trametes maxima: an insight into secretome response and degradation pathway. Environmental Science and Pollution Research, 29(29), 44135-44147.
340	Fungi AND "bioremediation" AND India	India	Fungi	Coriolopsis byrsina	Phenanthrene	Laboratory	Degradation		2021	DOI: 10.1007/s11356-021-15271-w	Agrawal, N., Kumar, V., & Shahi, S. K. (2021). Biodegradation and detoxification of phenanthrene in in vitro and in vivo conditions by a newly isolated ligninolytic fungus Coriolopsis byrsina strain APC5 and characterization of their metabolites for environmental safety. Environmental Science and Pollution Research, 1-16.
341	Fungi AND "bioremediation" AND India	India	Fungi	Trametes versicolor laccase	Bisphenol A	Laboratory	Degradation		2021	DOI: 10.1007/s13205-021-02842-4	Trivedi, J., & Chhaya, U. (2021). Bioremediation of phenolic pollutant bisphenol A using optimized reverse micelles system of Trametes versicolor laccase in non-aqueous environment. 3 Biotech, 11(6), 297.
342	Fungi AND "bioremediation" AND India	India	Fungi	Aspergillus niger	Phenol	Laboratory	Degradation		2021	DOI: 10.1007/s11356-021-13947-x	Bhattacharya, S., Das, A., Krishnan, K., Patil, N. A., & Sadique, J. (2021). Co-substrate-mediated utilization of high concentration of phenol by Aspergillus niger FP7 and reduction of its phytotoxicity on Vigna radiata L. Environmental Science and Pollution Research, 28, 64030-64038.
343	Fungi AND "bioremediation" AND India	India	Fungi	Psathyrella candolleana	PAHs	Laboratory	Degradation		2021	DOI: 10.1016/j.jhazmat.2021.125228	Thulasinathan, B., Jayabalan, T., Sethupathi, M., Kim, W., Muniyasamy, S., Sengottuvelan, N., ... & Alagarsamy, A. (2021). Bioelectricity generation by natural microflora of septic tank wastewater (STWW) and biodegradation of persistent petrogenic pollutants by basidiomycetes fungi: An integrated microbial fuel cell system. Journal of Hazardous Materials, 412, 125228.
344	Fungi AND "bioremediation" AND India	India	Fungi	Trametes hirsuta	PAHs	Laboratory	Degradation		2020	DOI: 10.1080/10962247.2020.1790443	Rathankumar, A. K., Saikia, K., Ponnusamy, S. K., del Rayo Sánchez-Carbente, M., & Vaidyanathan, V. K. (2020). Rhamnolipid-assisted mycoremediation of polycyclic aromatic hydrocarbons by Trametes hirsuta coupled with enhanced ligninolytic enzyme production. Journal of the Air & Waste Management Association, 70(12), 1260-1267.
345	Fungi AND "bioremediation" AND India	India	Fungi	Pleurotus dryinus	PAHs	Laboratory	Degradation		2020	DOI: 10.1016/j.jenvman.2020.110153	Rathankumar, A. K., Saikia, K., Ramachandran, K., Batista, R. A., Cabana, H., & Vaidyanathan, V. K. (2020). Effect of soil organic matter (SOM) on the degradation of polycyclic aromatic hydrocarbons using Pleurotus dryinus IBB 903-A microcosm study. Journal of environmental management, 260, 110153.
346	Fungi AND "bioremediation" AND India	India	Fungi	Phanerochaete sordida	Textile effluent	Laboratory	Removal		2019	DOI: 10.2174/1872208313666190625123847	Ayla, S., Kallubai, M., Pallipati, S. D., & Narasimha, G. (2019). Enzymatic Textile Dyes Decolorization by In vitro and In silico Studies. Recent Patents on Biotechnology, 13(4), 268-276.
347	Fungi AND "bioremediation" AND India	India	Fungi	Phlebia acerina	Textile effluent	Laboratory	Degradation		2018	DOI: 10.1016/j.jenvman.2018.07.091	Kumar, R., Negi, S., Sharma, P., Prasher, I. B., Chaudhary, S., Dhau, J. S., & Umar, A. (2018). Wastewater cleanup using Phlebia acerina fungi: an insight into mycoremediation. Journal of environmental management, 228, 130-139.
348	Fungi AND "bioremediation" AND India	India	Fungi	Podoscypha elegans	Azo dye	Laboratory	Degradation		2018	DOI: 10.1080/12298093.2018.1454006	Pramanik, S., & Chaudhuri, S. (2018). Laccase activity and azo dye decolorization potential of Podoscypha elegans. Mycobiology, 46(1), 79-83.
349	Fungi AND "bioremediation" AND India	India	Fungi	Lenzites elegans	Syntethic dye	Laboratory	Degradation		2018	DOI: 10.1016/j.ecoenv.2018.04.003	Pandey, R. K., Tewari, S., & Tewari, L. (2018). Lignolytic mushroom Lenzites elegans WDP2: Laccase production, characterization, and bioremediation of synthetic dyes. Ecotoxicology and environmental safety, 158, 50-58.
350	Fungi AND "bioremediation" AND India	India	Fungi	Aspergillus, two to Fusarium and one each to Penicillium and Acremonium	Petroleum hydrocarbon	Laboratory	Degradation		2018	DOI: 10.1007/s13205-017-1043-8	Barnes, N. M., Khodse, V. B., Lotlikar, N. P., Meena, R. M., & Damare, S. R. (2018). Bioremediation potential of hydrocarbon-utilizing fungi from select marine niches of India. 3 Biotech, 8, 1-10.
351	Fungi AND "bioremediation" AND India	India	Fungi	Cyathus bulleri. Laccase	Textile effluent	Laboratory	Degradation		2018	DOI: 10.1016/j.jhazmat.2017.10.043	Vats, A., & Mishra, S. (2018). Identification and evaluation of bioremediation potential of laccase isoforms produced by Cyathus bulleri on wheat bran. Journal of hazardous materials, 344, 466-479.
352	Fungi AND "bioremediation" AND India	India	Fungi	Coriolus versicolor	Textile effluent	Laboratory	Removal		2016	DOI: 10.15171/ijb.1216	Hossain, K., Quaik, S., Ismail, N., Rafatullah, M., Avasan, M., & Shaik, R. (2016). Bioremediation and detoxification of the textile wastewater with membrane bioreactor using the white-rot fungus and reuse of wastewater. Iranian Journal of Biotechnology, 14(3), 154.
353	Fungi AND "bioremediation" AND India	India	Fungi	Aspergillus flavus	Syntethic dye	Laboratory	Degradation		2017	DOI: 10.2166/wst.2017.167	Ghosh, A., Dastidar, M. G., & Sreekrishnan, T. R. (2017). Response surface modeling of bioremediation of acid black 52 dye using Aspergillus flavus. Water Science and Technology, 75(12), 2864-2874.
354	Fungi AND "bioremediation" AND India	India	Fungi	Pleurotus ostreatus	Benzo [a] pyrene	Laboratory	Degradation		2017	DOI: 10.1002/jobm.201600479	Bhattacharya, S., Das, A., Palaniswamy, M., & Angayarkanni, J. (2017). Degradation of benzo [a] pyrene by Pleurotus ostreatus PO‐3 in the presence of defined fungal and bacterial co‐cultures. Journal of Basic Microbiology, 57(2), 95-103.
355	Fungi AND "bioremediation" AND India	India	Fungi	Pleurotus florida (PF) and Rhizoctonia solani	Dyeing effluent	Laboratory	Degradation		2016	DOI: 10.1016/j.jenvman.2016.04.060	Kumari, S., & Naraian, R. (2016). Decolorization of synthetic brilliant green carpet industry dye through fungal co-culture technology. Journal of environmental management, 180, 172-179.
356	Fungi AND "bioremediation" AND India	India	Fungi	Pleurotus ostreatus	Textile effluent	Laboratory	Degradation		2016	DOI: 10.1007/s10661-016-5125-6	Skariyachan, S., Prasanna, A., Manjunath, S. P., Karanth, S. S., & Nazre, A. (2016). Environmental assessment of the degradation potential of mushroom fruit bodies of Pleurotus ostreatus (Jacq.: Fr.) P. Kumm. towards synthetic azo dyes and contaminating effluents collected from textile industries in Karnataka, India. Environmental monitoring and assessment, 188, 1-8.
357	Fungi AND "bioremediation" AND India	India	Fungi	Stereum ostrea. And Phanerochaete chrysosporium	Textile effluent	Laboratory	Degradation		2015	DOI: 10.1007/s13205-015-0301-x	Praveen, K., Usha, K. Y., Kumar, K. D., Pradeep, S., & Rajasekhar Reddy, B. (2015). Bio-bleaching of Remazol brilliant blue-19 by Stereum ostrea. 3 Biotech, 5, 983-990.
358	Fungi AND "bioremediation" AND India	India	Fungi	Aspergillus niger, and Phanerochaete chrysosporium,	Textile effluent	Laboratory	Degradation		2014	DOI: 10.1590/s1517-83822014000300039	Rani, B., Kumar, V., Singh, J., Bisht, S., Teotia, P., Sharma, S., & Kela, R. (2014). Bioremediation of dyes by fungi isolated from contaminated dye effluent sites for bio-usability. Brazilian Journal of Microbiology, 45, 1055-1063.
359	Fungi AND "bioremediation" AND India	India	Fungi	Aspergillus, Curvularia, Drechslera, Fusarium, Lasiodiplodia, Mucor Penicillium, Rhizopus, Trichoderma	PAHs	Laboratory	Degradation		2014		Balaji, V., Arulazhagan, P., & Ebenezer, P. (2014). Enzymatic bioremediation of polyaromatic hydrocarbons by fungal consortia enriched from petroleum contaminated soil and oil seeds. J Environ Biol, 35(3), 521-529.
360	Fungi AND "bioremediation" AND India	India	Fungi	Penicillium oxalicum	Azo dye	Laboratory	Degradation		2014	DOI: 10.1016/j.chemosphere.2013.12.049	Saroj, S., Kumar, K., Pareek, N., Prasad, R., & Singh, R. P. (2014). Biodegradation of azo dyes Acid Red 183, Direct Blue 15 and Direct Red 75 by the isolate Penicillium oxalicum SAR-3. Chemosphere, 107, 240-248.
361	Fungi AND "wastewater" AND India	India	Fungi	Rigidoporus vinctus	Dye	Laboratory	Removal		2023	DOI: 10.3390/microorganisms11061435	Shehnaz, Prasher, I. B., Ahmad, N., Ahmed, M., Raghuwanshi, S., Kumar, V., ... & Oh, S. (2023). Live Biomass of Rigidoporus vinctus: A sustainable method for decoloration and detoxification of dyes in water. Microorganisms, 11(6), 1435.
362	Fungi AND "wastewater" AND India	India	Fungi	Colletotrichum gloeosporioides	Dye	Laboratory	Degradation		2023	DOI: 10.1007/s12223-022-01017-9	Bharti, R., Yadav, M., Singh, A., Kumari, P., Nishad, J. H., Gautam, V. S., & Kharwar, R. N. (2023). Evaluation of Congo red dye decolorization and degradation potential of an endophyte Colletotrichum gloeosporioides isolated from Thevetia peruviana (Pers.) K. Schum. Folia Microbiologica, 68(3), 381-393.
363	Fungi AND "wastewater" AND India	India	Fungi	Aspergillus sp.	Dyeing effluent	Laboratory	Degradation		2023	DOI: 10.1016/j.envres.2022.114407	Gul, R., Sharma, P., Kumar, R., Umar, A., Ibrahim, A. A., Alhamami, M. A., ... & Baskoutas, S. (2023). A sustainable approach to the degradation of dyes by fungal species isolated from industrial wastewaters: Performance, parametric optimization, kinetics and degradation mechanism. Environmental Research, 216, 114407.
364	Fungi AND "wastewater" AND India	India	Fungi	Phlebia floridensis (HHB-7157), Phlebia brevispora (HHB-7024) and Phanerochaete chrysosporium	Dyeing effluent	Laboratory	Degradation		2022	DOI: 10.1016/j.jenvman.2022.116253	Pal, M., Shrivastava, A., & Sharma, R. K. (2022). Wheat straw-based microbial electrochemical reactor for azo dye decolorization and simultaneous bioenergy generation. Journal of environmental management, 323, 116253.
365	Fungi AND "wastewater" AND India	India	Fungi	Penicillium oxalicum (DS-2) and Aspergillus tubingensis	Azo dye	Laboratory	Degradation		2022	DOI: 10.1007/s12223-021-00915-8	Thakor, R., Mistry, H., Tapodhan, K., & Bariya, H. (2022). Efficient biodegradation of Congo red dye using fungal consortium incorporated with Penicillium oxalicum and Aspergillus tubingensis. Folia Microbiologica, 67(1), 33-43.
366	Fungi AND "wastewater" AND India	India	Fungi	Trametes versicolor laccase}	Azo dye	Laboratory	Removal		2020	DOI: 10.1016/j.enzmictec.2019.109507	Saha, R., & Mukhopadhyay, M. (2020). Elucidation of the decolorization of Congo Red by Trametes versicolor laccase in presence of ABTS through cyclic voltammetry. Enzyme and microbial technology, 135, 109507.
367	Fungi AND "wastewater" AND India	India	Fungi	Candida tropicalis	Phenolic compounds	Laboratory	Degradation		2019	DOI: 10.1016/j.ecoenv.2019.05.020	Basak, B., Jeon, B. H., Kurade, M. B., Saratale, G. D., Bhunia, B., Chatterjee, P. K., & Dey, A. (2019). Biodegradation of high concentration phenol using sugarcane bagasse immobilized Candida tropicalis PHB5 in a packed-bed column reactor. Ecotoxicology and environmental safety, 180, 317-325.
368	Fungi AND "wastewater" AND India	India	Fungi	Trametes versicolor laccase	Bisphenol-A (BPA) and triclosan (TCA),	Laboratory	Degradation		2019	DOI: 10.1007/s13205-019-1648-1	Singh, J., Kumar, P., Saharan, V., & Kapoor, R. K. (2019). Simultaneous laccase production and transformation of bisphenol-A and triclosan using Trametes versicolor. 3 Biotech, 9, 1-16.
369	Fungi AND "wastewater" AND India	India	Fungi	Aspergillus lentulus and Aspergillus fumigatus	Textile effluent	Laboratory	Removal		2017	DOI: 10.1007/s11356-017-0417-0	Mathur, M., Gola, D., Panja, R., Malik, A., & Ahammad, S. Z. (2018). Performance evaluation of two Aspergillus spp. for the decolourization of reactive dyes by bioaccumulation and biosorption. Environmental Science and Pollution Research, 25, 345-352.
370	Fungi AND "wastewater" AND India	India	Fungi	Nigrospora sp. LDF00204 (accession no. KP732542) and Curvularia lunata	Paper mill effluent	Laboratory	Removal		2017	DOI: 10.1007/s10661-017-6198-6	Rajwar, D., Paliwal, R., & Rai, J. P. N. (2017). Biodegradation of pulp and paper mill effluent by co-culturing ascomycetous fungi in repeated batch process. Environmental monitoring and assessment, 189, 1-16.
371	Fungi AND "wastewater" AND India	India	Fungi	Candida tropicalis	Phenol	Laboratory	Degradation		2014	DOI: 10.1007/s11356-013-2040-z	Basak, B., Bhunia, B., Dutta, S., Chakraborty, S., & Dey, A. (2014). Kinetics of phenol biodegradation at high concentration by a metabolically versatile isolated yeast Candida tropicalis PHB5. Environmental Science and Pollution Research, 21, 1444-1454.
372	Fungi AND "wastewater" AND India	India	Fungi	Trichoderma harzianum-Trichoderma viride consortium	Cassava wastewater	Laboratory	Removal		2019	https://doi.org/10.5004/dwt.2019.24159	Saravanan, S., Kumari, A., & Sriram, A. (2019). Comparative study on treatment of cassava wastewater using free, immobilized and biofilm of Trichoderma harzianum-Trichoderma viride consortium. Desalination and Water Treatment, 156, 370-377.

## Sheet: Peru
Supplementary Table 1. Research papers surveyed about bioremediation and wastewater treatment in megadiverse countries.Country: Peru.
No.	Key words	Country	Microorganism	Species	Pollutant	Scale	Removal/ Degradation	Observation	Year	DOI	Reference
1	Bacteria AND hydrocarbon removal AND peru	Peru	Bacteria	Pseudomonas protegens, Pseudomonas citri, Acinetobacter guillouiae	Diesel	Laboratory	Degradation		2024	https://doi.org/10.3390/microorganisms12091896	Quiñones-Cerna, C., Castañeda-Aspajo, A., Tirado-Gutierrez, M., Salirrosas-Fernández, D., Rodríguez-Soto, J. C., Cruz-Monzón, J. A., ... & Esparza-Mantilla, M. (2024). Efficacy of Indigenous Bacteria in the Biodegradation of Hydrocarbons Isolated from Agricultural Soils in Huamachuco, Peru. Microorganisms, 12(9), 1896.
2	Bacteria AND hydrocarbon removal AND peru	Peru	Bacteria	Rhodococcus, Pseudomonas y Bacillus	Total petroleum hydrocarbons	Laboratory	Degradation		2023	https://doi.org/10.18687/LACCEI2023.1.1.227	Chirre Flores, J. H., & Robles Calderón, R. (2023). COMPARISON OF BIODEGRADATION YIELDS OF USED LUBRICATING OIL ADSORBED IN BENTONITE USING THE OIL EATING MICROBES BACTERIAL CONSORTIUM (Rodhococus, Pseudomonas and Bacillus). LACCEI, 1(8).
3	Bacteria AND hydrocarbon removal AND peru	Peru	Bacteria	Rhodococcus spp., Micrococcus spp., and Pseudomona aeruginosa	n-alkanes	Laboratory	Degradation		2023	DOI: 10.1109/ETCM58927.2023.10308806	Cabello-Torres, R., Yaya-Chileno, L., Alegría-Amedo, M. C., Romero-Cabello, E. A., Castañeda-Olivera, C., & Valdiviezo-Gonzales, L. (2023, October). Biodegradation of n-alkanes by Pseudomonas aeruginosa and Actinobacterial (Indigenous Bacteria) in Bilge Water. In 2023 IEEE Seventh Ecuador Technical Chapters Meeting (ECTM) (pp. 1-5). IEEE.
4	Bacteria AND hydrocarbon removal AND peru	Peru	Bacteria	Bacillus, Micrococcus, Pseudomonas, and Rhodopseudomonas.	Diesel	Pilot	Removal		2022	https://doi.org/10.3390/su142416750	Otiniano, N. M., Rojas-Villacorta, W., De La Cruz-Noriega, M., Lora-Cahuas, C., Mendoza-Villanueva, K., Benites, S. M., ... & Rojas-Flores, S. (2022). Effect of inoculum concentration on the degradation of diesel 2 by a microbial consortium. Sustainability, 14(24), 16750.
5	Bacteria AND hydrocarbon removal AND peru	Peru	Bacteria	Pseudomonas , Enterobacter , Desulfovibrio, Lachnoclostridium, Sedimentibacter and Anaerotruncus	Sulfate-rich industrial wastewaters (sulfates)	Laboratory	Removal		2022	https://doi.org/10.48022/mbl.2201.01003	Pascual, J., Rodríguez, A., Delgado, C. E., Rizo-Patrón, A., Porcar, M., & Vilanova, C. (2022). A Microbial Consortium for the Bioremediation of Sulfate-Rich Wastewater Originating from an Edible Oil Industry.
6	Bacteria AND bioremediation AND peru	Peru	Bacteria	Agrobacterium tumefasciens, Klebsiella grimontii, and Beijeinckia fluminensis	Paper mill sludge (lignin)	Laboratory	Degradation		2023	https://doi.org/10.3390/microorganisms11051168	Rodriguez-Yupanqui, M., De La Cruz-Noriega, M., Quiñones, C., Otiniano, N. M., Quezada-Alvarez, M. A., Rojas-Villacorta, W., ... & Rojas-Flores, S. (2023). Lignin-Degrading Bacteria in Paper Mill Sludge. Microorganisms, 11(5), 1168.
7	Bacteria AND bioremediation AND peru	Peru	Bacteria	Shewanella sp.	Azo and anthraquinone dyes	Laboratory	Removal		2022	https://doi.org/10.1016/j.btre.2022.e00704	Lizárraga, W. C., Mormontoy, C. G., Calla, H., Castañeda, M., Taira, M., Garcia, R., ... & Ramirez, P. (2022). Complete genome sequence of Shewanella algae strain 2NE11, a decolorizing bacterium isolated from industrial effluent in Peru. Biotechnology Reports, 33, e00704.
8	Bacteria AND bioremediation AND peru	Peru	Bacteria	Clostridiales, Lactobacillales, Burkholderiales	Dairy industry wastewater (Chlorides (Cl−), phosphate (PO₄3−), sulfates (SO₄2−) and ammonium (NH4+), COD)	Reactor	Removal		2022	https://doi.org/10.1016/j.biteb.2021.100891	Custodio, M., Peñaloza, R., Espinoza, C., Espinoza, W., & Mezarina, J. (2022). Treatment of dairy industry wastewater using bacterial biomass isolated from eutrophic lake sediments for the production of agricultural water. Bioresource Technology Reports, 17, 100891.
9	Bacteria AND wastewater AND peru	Peru	Bacteria/Microalgae	Chlorella vulgaris, Actinobacteria and Deltaproteobacteria	Chemical oxygen demand COD (anode, 71%, cathode, 78.6%) and the blue dye brl	Laboratory	Removal		2018	https://doi.org/10.1016/j.ejbt.2017.10.013	Huarachi-Olivera, R., Dueñas-Gonza, A., Yapo-Pari, U., Vega, P., Romero-Ugarte, M., Tapia, J., ... & Esparza, M. (2018). Bioelectrogenesis with microbial fuel cells (MFCs) using the microalga Chlorella vulgaris and bacterial communities. Electronic Journal of Biotechnology, 31, 34-43.
10	Bacteria AND wastewater AND peru	Peru	Bacteria	Shewanella sp.	Azo dyes	Laboratory	Removal		2019	DOI: 10.1128/MRA.00836-19	Fuentes I, Ccorahua R, Tinoco O, León O, Ramírez P. Draft Genome Sequences of Two Textile Azo Dye-Degrading Shewanella sp. Strains Isolated from a Textile Effluent in Peru. Microbiol Resour Announc. 2019 Dec 5;8(49):e00836-19. doi: 10.1128/MRA.00836-19. PMID: 31806739; PMCID: PMC6895299.
11	Fungi AND bioremediation AND peru	Peru	Fungi	Penicillium citrinum and Trichoderma viride	Wastewater	Pilot	Removal		2020	https://doi.org/10.1007/s13762-020-02726-9	Zapana-Huarache, S. V., Romero-Sánchez, C. K., Dueñas Gonza, A. P., Torres-Huaco, F. D., & Lazarte Rivera, A. M. (2020). Design and testing of a cost-efficient bioremediation system for tannery effluents using native chromium-resistant filamentous fungi. International journal of environmental science and technology, 17, 3825-3834.
12	Fungi AND hydrocarbon removal AND peru	Peru	Fungi	Saccharomyces cerevisiae	Total petroleum hydrocarbons (TPH)	Pilot	Removal		2024	DOI: 10.1016/j.heliyon.2024.e33285	Navarro-Abarca, Ú., Ayala-Gonzales, M., Jorge-Montalvo, P., & Visitación-Figueroa, L. (2024). Sand washing of oil spill–affected beaches using concentrated β-glucans obtained from residual baker’s yeast. Heliyon
13	Fungi AND hydrocarbon removal AND peru	Peru	Fungi	Aspergillus fumigatus	Hydrocarbon	Laboratory	Degradation		2023	DOI: 10.1109/C358072.2023.10436228	Salazar, D. T., Huamani, M. A. E., & Alta, R. Y. P. (2023, November). Design and construction of a respirometer to evaluate the bioremediation of beach soils contaminated by oil to Aspergillus fumigatus and crab shell residues. In 2023 IEEE Colombian Caribbean Conference (C3) (pp. 1-4). IEEE.
14	Fungi AND bioremediation AND peru	Peru	Fungi	Aspergillus Niger	Dye (Eriochrome Black T (EBT))	Laboratory	Remova		2023	https://doi.org/10.3303/CET23104033	Quinones, C. E., Guevara, V. J., Haro, D. M., Siccha, F. P., Huanes, J. E., Salirrosas, D. R., ... & Cruz, J. A. (2023). Aspergillus Niger QH27 in the Removal of Toxic Dyes: Biosorption of Eriochrome Black T under Various Experimental Conditions. Chemical Engineering Transactions, 104, 193-198.
15	Fungi AND bioremediation AND peru	Peru	Fungi	Trametes polyzona and Ceriporia sp.	Synthetic reactive dyes (Remazol Brilliant Blue R (anthraquinone) and Synozol Turquoise Blue HF-G (phthalocyanine))	Laboratory	Degradation		2015	https://doi.org/10.1007/s11270-015-2505-4	Cerrón, L. M., Romero-Suárez, D., Vera, N., Ludeña, Y., Villena, G. K., & Gutiérrez-Correa, M. (2015). Decolorization of textile reactive dyes and effluents by biofilms of Trametes polyzona LMB-TM5 and Ceriporia sp. LMB-TM1 isolated from the Peruvian Rainforest. Water, Air, & Soil Pollution, 226, 1-13.
16	Fungi AND bioremediation AND peru	Peru	Fungi	Aspergillus niger	Hexadecane	Laboratory	Removal		2022	https://doi.org/10.4136/ambi-agua.2805	Saavedra, J. B., Pérez, L. J. N., Cerna, C. E. Q., Monzón, J. A. C., Butrón, F. J. H., & Mantilla, M. E. (2022). Bioelectroremediation of hexadecane in electrical cells containing Aspergillus niger immobilized in alginate. Revista Ambiente & Água, 17, e2805.
17	Fungi AND wastewater bioremediation AND peru	Peru	Fungi	Not mentioned	Domestic wastewater	Laboratory	Removal		2024	10.22104/AET.2024.6469.1770	Lozano Povis, A. A., Sanabria Perez, E., & Ortega Quispe, K. A. (2024). Evaluation of a microbial enzyme complex on the rate of aerobic biodepuration of domestic wastewater. Advances in Environmental Technology, 10(2), 131-141.
18	Fungi AND wastewater bioremediation AND peru	Peru	Fungi	Aspergillus sp	Plastic waste	Laboratory	Removal		2024	https://doi.org/10.3390/su16177413	Rojas-Flores, S., De La Cruz-Noriega, M., Otiniano, N. M., & Cabanillas-Chirinos, L. (2024). Sustainable Use of the Fungus Aspergillus sp. to Simultaneously Generate Electricity and Reduce Plastic through Microbial Fuel Cells. Sustainability, 16(17), 7413.
19	Microalgae AND hydrocarbon removal AND peru	Peru	Microalgae	Chlorella sp.	Wastewater (COD)	laboratory	Removal		2023	https://doi.org/10.3390/su151914513	Agüero-Quiñones, R., Ávila-Sánchez, Z., Rojas-Flores, S., Cabanillas-Chirinos, L., Cruz-Noriega, M. D. L., Cruz-Monzón, J., & Nazario-Naveda, R. (2023). Cadmium and COD Removal from Municipal Wastewater Using Chlorella sp. Biomass in Microbial Fuel Cells. Sustainability, 15(19), 14513.
20	Microalgae AND hydrocarbon removal AND peru	Peru	Microalgae	Chlorella sp.	Wastewater and leachate (phosphorus, ammonia)	Laboratory	Removal		2022	DOI: 10.5772/intechopen.105686	Cobos, M., Estela, S. L., Castro, C. G., Grandez, M. A., Tresierra, A. B., Cabezudo, C. L., ... & Castro, J. C. (2022). Potential of Native Microalgae from the Peruvian Amazon on the Removal of Pollutants. In Progress in Microalgae Research-A Path for Shaping Sustainable Futures. IntechOpen.
21	Microalgae AND bioremediation AND Peru	Peru	Microalgae	Ankistrodesmus sp., Chlorella sp., and Scenedesmus sp.	Wastewater and leachate,	Laboratory	Removal		2022	DOI: 10.5772/intechopen.105686	Cobos, M., Estela, S. L., Castro, C. G., Grandez, M. A., Tresierra, A. B., Cabezudo, C. L., ... & Castro, J. C. (2022). Potential of Native Microalgae from the Peruvian Amazon on the Removal of Pollutants. In Progress in Microalgae Research-A Path for Shaping Sustainable Futures. IntechOpen.
22	Microalgae AND bioremediation AND peru	Peru	Microalgae	Chlorella sp. and Scenedesmus sp.	Black gunpowder production effluent (BOD, COD, nitrogen and sulphate)	Laboratory	Removal		2019	http://dx.doi.org/10.2139/ssrn.4658046	MAMANI CONDORI, M. A., Mamani Condori, M., Villas Gutierrez, M. E., J Choix, F., & García-Camacho, F. Bioremediation Potential of the Chlorella and Scenedesmus Microalgae in Explosives Production Effluents. Available at SSRN 4658046.
23	Microalgae AND wastewater AND peru	Peru	Microalgae	Chlorella and Scenedesmus	Total suspended solids, biochemical oxygen demand (BOD5), chemical oxygen demand (COD), sulphate, nitrogen	Laboratory	Removal		2024	https://doi.org/10.1016/j.scitotenv.2024.171004	Condori, M. A. M., Condori, M. M., Gutierrez, M. E. V., Choix, F. J., & García-Camacho, F. (2024). Bioremediation potential of the Chlorella and Scenedesmus microalgae in explosives production effluents. Science of The Total Environment, 920, 171004.
24	Microalgae AND wastewater AND peru	Peru	Microalgae	Scenedesmus acutus	Ammonium, nitrites, nitrates, and phosphates; in addition to COD and TOC,	Laboratory	Removal		2024	https://doi.org/10.1038/s41598-024-52919-2	Merino, F., Mendoza, S., Carhuapoma-Garay, J., Campoverde-Vigo, L., Huamancondor-Paz, Y. P., Choque-Quispe, Y., ... & Olivos-Ramirez, G. E. (2024). Potential use of sludge from El Ferrol Bay (Chimbote, Peru) for the production of lipids in the culture of Scenedesmus acutus (Meyen, 1829). Scientific Reports, 14(1), 6968
25	Microalgae AND wastewater AND peru	Peru	Microalgae	Chlorella sp. and Desmodesmus sp	Domestic wastewater (nitrates and phosphates)	Laboratory	Removal		2022	10.22104/AET.2022.5069.1374	Lopez Ponte, W. M., Zamora Talaverano, N., Oscanoa Huaynate, A., Cafferata, E. A., & Cervantes Gallegos, M. (2022). Efficiency of microalgae cultures for nutrient removal from domestic wastewater. Advances in environmental technology, 8(1), 73-81.
26	Microalgae AND wastewater AND peru	Peru	Microalgae	Chlorella vulgaris	Poultry slaughterhouse wastewater (COD)	Laboratory	Removal		2021	https://doi.org/10.1016/j.biortech.2021.125284	Hilares, R. T., Bustos, K. A. G., Vera, F. P. S., Andrade, G. J. C., & Tanaka, D. A. P. (2021). Acid precipitation followed by microalgae (Chlorella vulgaris) cultivation as a new approach for poultry slaughterhouse wastewater treatment. Bioresource Technology, 335, 125284.

## Sheet: China
Supplementary Table 1. Research papers surveyed about bioremediation and wastewater treatment in megadiverse countries.Country: China.
No.	Key words	Country	Microorganism	Species	Pollutant	Scale	Removal/ Degradation	Observation	Year	DOI	Reference
	Microalgae AND bioremediation AND China	China	Microalgae	Rhodomonas sp.	Para-xylene	Laboratory	Degradation		2020	https://doi.org/10.1016/j.jwpe.2020.101311	Li, H., Li, H., Meng, F., Zhang, B., Lin, Y., Wu, J., ... & Zheng, Y. (2020). The biodegradation of Para-xylene in seawater by a newly isolated oceanic microalga Rhodomonas sp. JZB-2. Journal of Water Process Engineering, 36, 101311.
1	Microalgae AND bioremediation AND China	China	Microalgae	Chlorella pyrenoidosa	Tobacco wastewater	Laboratory	Removal		2021	https://doi.org/10.1016/j.jhazmat.2021.127820	Hao, T. B., Balamurugan, S., Zhang, Z. H., Liu, S. F., Wang, X., Li, D. W., ... & Li, H. Y. (2022). Effective bioremediation of tobacco wastewater by microalgae at acidic pH for synergistic biomass and lipid accumulation. Journal of Hazardous Materials, 426, 127820.
2	Microalgae AND bioremediation AND China	China	Microalgae	Auxenochlorella sp. and Acinetobacter calcoaceticus	Ammonium and Phosphorus	Laboratory	Removal		2024	https://doi.org/10.1016/j.scitotenv.2024.174636	Zhang, L., Ali, A., Su, J., Huang, T., & Wang, Z. (2024). Ammonium nitrogen and phosphorus removal by bacterial-algal symbiotic dynamic sponge bioremediation system in micropolluted water: Operational mechanism and transformation pathways. Science of The Total Environment, 947, 174636.
3	Microalgae AND Hydrocarbon removal AND China	China	Microalgae	Chlorella vulgaris and others microorganisms	Wastewater	Laboratory	Removal		2024	https://doi.org/10.1016/j.algal.2024.103486	Xu, W., Wang, Z., Lu, B., Guo, G., Zhao, C., Liu, J., & Zhao, Y. (2024). Effect of different microalgae-bacterium-fungus symbiont technologies on nutrient removal from aquaculture wastewater and biogas upgrading under a variety of mixed light wavelengths. Algal Research, 79, 103486.
4	Microalgae AND Hydrocarbon removal AND China	China	Microalgae	Chlorella pyrenoidosa	Wastewater	Laboratory	Removal		2023	https://doi.org/10.1016/j.biortech.2022.128535	Hu, H., Wu, D. D., Yu, L., Hu, Y., Meng, F. L., & Wei, D. (2023). Pollutants removal, microbial community shift and oleic acid production in symbiotic microalgae–bacteria system. Bioresource Technology, 370, 128535.
5	Microalgae AND Hydrocarbon removal AND China	China	Microalgae	Chlorella vulgaris	Wastewater	Pilot	Removal		2023	https://doi.org/10.1016/j.jwpe.2023.104374	Zhuang, L. L., Yang, P., Liang, S., Yu, T., Liu, C., Zhao, T., ... & Zhang, J. (2023). Comparison of microalgae cultivation modes for advanced wastewater purification and pollutant-resource conversion: a pilot study. Journal of Water Process Engineering, 56, 104374.
6	Microalgae AND Hydrocarbon removal AND China	China	Microalgae	Synechocystis and activated sludge	Greywater	Laboratory	Removal		2023	https://doi.org/10.1016/j.watres.2023.120461	Wu, B., Ran, T., Liu, S., Li, Q., Cui, X., & Zhou, Y. (2023). Biofilm bioactivity affects nitrogen metabolism in a push-flow microalgae-bacteria biofilm reactor during aeration-free greywater treatment. Water Research, 244, 120461.
7	Microalgae AND Hydrocarbon removal AND China	China	Microalgae	Chlorella pyrenoidosa	Mariculture wastewater	Laboratory	Removal		2024	https://doi.org/10.1016/j.psep.2024.05.114	Cao, W., Xing, Y., Xing, D., Zhao, Y., Gao, M., Jin, C., & Guo, L. (2024). The response to inorganic phosphates forms for mariculture wastewater treatment with microalgae: Biochemical component synthesis, cellular morphology and phosphorus storage. Process Safety and Environmental Protection.
8	Microalgae AND Hydrocarbon removal AND China	China	Microalgae	Selenastrum capricornutum and Chlorella sp.	PAHs	Laboratory	Removal and Degradation		2014	https://doi.org/10.1016/j.procbio.2014.06.026	Luo, L., Wang, P., Lin, L., Luan, T., Ke, L., & Tam, N. F. Y. (2014). Removal and transformation of high molecular weight polycyclic aromatic hydrocarbons in water by live and dead microalgae. Process Biochemistry, 49(10), 1723-1732.
9	Microalgae AND Hydrocarbon removal AND China	China	Microalgae	Chlorella sp.	Pharmaceutical wastewater	Laboratory	Removal		2023	https://doi.org/10.1016/j.psep.2023.09.031	Wang, J., Yu, Q., Tang, B., Wang, X., Nie, F., Shen, Z., & Zhang, Y. (2023). An integrated process of Fe/C micro-electrolysis-anaerobic hydrolyze-microalgae for treatment of high concentration pharmaceutical wastewater. Process Safety and Environmental Protection, 179, 503-512.
10	Microalgae AND Hydrocarbon removal AND China	China	Microalgae	Chlorella vulgaris	PAHs	Laboratory	Removal and Degradation		2022	https://doi.org/10.1016/j.watres.2022.119023	Lu, J., Zhang, J., Xie, H., Wu, H., Jing, Y., Ji, M., & Hu, Z. (2022). Transformation and toxicity dynamics of polycyclic aromatic hydrocarbons in a novel biological-constructed wetland-microalgal wastewater treatment process. Water Research, 223, 119023.
11	Microalgae AND Hydrocarbon removal AND China	China	Microalgae	Desmodesmus sp.	Wastewater	Laboratory	Removal		2022	https://doi.org/10.1016/j.jclepro.2022.131768	Li, G., Hu, R., Wang, N., Yang, T., Xu, F., Li, J., ... & Lyu, T. (2022). Cultivation of microalgae in adjusted wastewater to enhance biofuel production and reduce environmental impact: Pyrolysis performances and life cycle assessment. Journal of Cleaner Production, 355, 131768.
12	Microalgae AND Hydrocarbon removal AND China	China	Microalgae	Pseudokirchneriella subcapitata, Chlorella vulgaris and Scenedesmus obliquus	Methylphenanthrenes	Laboratory	Degradation		2020	https://doi.org/10.1016/j.watres.2020.115598	Luo, L., Xiao, Z., Zhou, X., Yang, L., Luo, S., Zhao, C., & Luan, T. (2020). Quantum chemical calculation to elucidate the biodegradation pathway of methylphenanthrene by green microalgae. Water Research, 173, 115598.
13	Microalgae AND Hydrocarbon removal AND China	China	Microalgae	Not Identified	Total nitrogen (TN), total phosphorus (TP) and ammonium.	Laboratory	Removal		2017	https://doi.org/10.1016/j.jphotobiol.2017.03.021	Hussain, F., Shah, S. Z., Zhou, W., & Iqbal, M. (2017). Microalgae screening under CO2 stress: growth and micro-nutrients removal efficiency. Journal of Photochemistry and Photobiology B: Biology, 170, 91-98.
14	Microalgae AND Hydrocarbon removal AND China	China	Microalgae	Scenedesmus obliquus	Landfill leachate	Laboratory	Removal		2020	https://doi.org/10.1016/j.jclepro.2019.119182	Quan, X., Hu, R., Chang, H., Tang, X., Huang, X., Cheng, C., ... & Yang, L. (2020). Enhancing microalgae growth and landfill leachate treatment through ozonization. Journal of Cleaner Production, 248, 119182.
15	Microalgae AND Hydrocarbon removal AND China	China	Microalgae	Tribonema sp.	Petrochemical wastewater	Laboratory	Removal		2019	https://doi.org/10.1016/j.bej.2019.02.011	Huo, S., Chen, J., Zhu, F., Zou, B., Chen, X., Basheer, S., ... & Qian, J. (2019). Filamentous microalgae Tribonema sp. cultivation in the anaerobic/oxic effluents of petrochemical wastewater for evaluating the efficiency of recycling and treatment. Biochemical engineering journal, 145, 27-32.
16	Microalgae AND Hydrocarbon removal AND China	China	Microalgae	Chlorella vulgaris	Undiluted dairy farm liquid digestate	Laboratory	Removal		2022	https://doi.org/10.1016/j.scitotenv.2022.158518	Zhu, S., Jiang, R., Qin, L., Huang, D., Yao, C., Xu, J., & Wang, Z. (2022). Integrated strategies for robust growth of Chlorella vulgaris on undiluted dairy farm liquid digestate and pollutant removal. Science of The Total Environment, 852, 158518.
17	Microalgae AND Hydrocarbon removal AND China	China	Microalgae	Chlorella pyrenoidosa and Debaryomyces hansenii	Synthetic wastewater	Laboratory	Removal		2023	https://doi.org/10.1016/j.chemosphere.2023.139183	Li, S., Xie, P., Chang, H., & Ho, S. H. (2023). Simultaneously enhancement in the assimilation of microalgal nitrogen and the accumulation of carbohydrate by Debaryomyces hansenii. Chemosphere, 336, 139183.
18	Microalgae AND Hydrocarbon removal AND China	China	Microalgae	Spirulina platensis	Mariculture wastewater	Laboratory	Removal		2023	https://doi.org/10.1016/j.jwpe.2023.104498	Zhao, Z., Li, J., Dong, X., Jiang, Q., Tang, L., Chen, J., ... & Zhang, Z. (2023). Double-edged sword effects of mechanical aeration on granulation of Spirulina platensis for mariculture wastewater treatment. Journal of Water Process Engineering, 56, 104498.
19	Microalgae AND Hydrocarbon removal AND China	China	Microalgae	Dunaliella salina, Chlorella sp., Conticribra weissflogii, Phaeodactylum tricornutum Bohlin, and Prorocentrum donghaiense	Petroleum hydrocarbons	Laboratory	Degradation		2019	https://doi.org/10.1016/j.chemosphere.2019.124430	Liu, F., Tu, T., Li, S., Cai, M., Huang, X., & Zheng, F. (2019). Relationship between plankton-based β-carotene and biodegradable adaptablity to petroleum-derived hydrocarbon. Chemosphere, 237, 124430.
20	Microalgae AND Hydrocarbon removal AND China	China	Microalgae	Chlorella sorokiniana and activated sludge	Wastewater	Laboratory	Removal		2023	https://doi.org/10.1016/j.biortech.2022.128574	Qv, M., Dai, D., Liu, D., Wu, Q., Tang, C., Li, S., & Zhu, L. (2023). Towards advanced nutrient removal by microalgae-bacteria symbiosis system for wastewater treatment. Bioresource Technology, 370, 128574.
21	Microalgae AND Hydrocarbon removal AND China	China	Microalgae	Synechocystis sp.	Greywater	Laboratory	Removal		2022	https://doi.org/10.1016/j.cej.2022.140336	Yin, W., Yu, Z., Gao, M., Liu, Q., Wu, B., Ren, T., & Zhou, Y. (2023). Aeration-free greywater treatment in a self-sustaining oxygenic photobiofilm: Performance and mechanisms. Chemical Engineering Journal, 454, 140336.
22	Microalgae AND Hydrocarbon removal AND China	China	Microalgae	Chlorella vulgaris	Crude oil	Laboratory	Degradation		2024	https://doi.org/10.1016/j.marpolbul.2023.115851	Wu, Y., Li, J., Wang, S., Bi, J., Ren, T., Liu, Y., ... & Chen, Q. (2024). RNA-sequencing analysis reveals the co-biodegradation performance of crude oil by marine Chlorella vulgaris under norfloxacin stress. Marine Pollution Bulletin, 198, 115851.
23	Microalgae AND Hydrocarbon removal AND China	China	Microalgae	Chlorella vulgaris	Crude oil	Laboratory	Degradation		2018	https://doi.org/10.1016/j.marpolbul.2018.10.021	Li, J., Chen, Q., Bao, B., Liu, M., Bao, M., Liu, J., & Mu, J. (2018). RNA-seq analysis reveals the significant effects of different light conditions on oil degradation by marine Chlorella vulgaris. Marine pollution bulletin, 137, 267-276.
24	Microalgae AND Hydrocarbon removal AND China	China	Microalgae	Chlorogonium sp.	Sewage effluent	Laboratory	Removal		2015	https://doi.org/10.1016/j.jhazmat.2015.04.075	Lee, K. Y., Ng, T. W., Li, G., An, T., Kwan, K. K., Chan, K. M., ... & Wong, P. K. (2015). Simultaneous nutrient removal, optimised CO2 mitigation and biofuel feedstock production by Chlorogonium sp. grown in secondary treated non-sterile saline sewage effluent. Journal of hazardous materials, 297, 241-250.
25	Microalgae AND Hydrocarbon removal AND China	China	Microalgae	Scenedesmus quadricauda	Sewage effluent	Laboratory	Removal		2014	https://doi.org/10.1016/j.biortech.2014.10.100	Han, L., Pei, H., Hu, W., Jiang, L., Ma, G., Zhang, S., & Han, F. (2015). Integrated campus sewage treatment and biomass production by Scenedesmus quadricauda SDEC-13. Bioresource technology, 175, 262-268.
26	Microalgae AND Hydrocarbon removal AND China	China	Microalgae	Chlorella vulgaris and Ganoderma lucidum	Wastewater	Laboratory	Removal		2023	https://doi.org/10.1016/j.jenvman.2023.119120	Liu, J., Liu, L., Wang, S., Sun, S., Hu, C., & Zhao, Y. (2023). Enhancement of carbon nanotubes on microalgal-fungal consortium formation and wastewater treatment. Journal of Environmental Management, 347, 119120.
27	Microalgae AND Hydrocarbon removal AND China	China	Microalgae	Chlorella vulgaris, Scenedesmus obliquus, and Neochloris oleoabundans	Wastewater	Laboratory	Removal		2016	https://doi.org/10.1016/j.energy.2015.12.126	Sun, S., Ge, Z., Zhao, Y., Hu, C., Zhang, H., & Ping, L. (2016). Performance of CO2 concentrations on nutrient removal and biogas upgrading by integrating microalgal strains cultivation with activated sludge. Energy, 97, 229-237.
28	Microalgae AND Hydrocarbon removal AND China	China	Microalgae	Tribonema sp.	Acrylonitrile butadiene styrene	Laboratory	Removal		2022	https://doi.org/10.1016/j.biortech.2022.127272	Kubar, A. A., Jin, N., Cui, Y., Hu, X., Qian, J., Zan, X., ... & Huo, S. (2022). Magnetic/electric field intervention on oil-rich filamentous algae production in the application of acrylonitrile butadiene styrene based wastewater treatment. Bioresource Technology, 356, 127272.
29	Microalgae AND Hydrocarbon removal AND China	China	Microalgae	Chlorella vulgaris	Benzo[a]pyrene	Laboratory	Degradation		2024	https://doi.org/10.1016/j.marpolbul.2023.115848	Chen, Q., Li, Z., Li, Y., Liu, M., Wu, Y., Chen, Z., & Zhu, B. (2024). Biodegradation of benzo [a] pyrene by a marine Chlorella vulgaris LH-1 with heterotrophic ability. Marine Pollution Bulletin, 198, 115848.
30	microalgae AND wastewater AND China	China	Microalgae	Chlorella vulgaris and Tetradesmus obliquus and their phycosphere	Wastewater	Laboratory	Removal		2024	https://doi.org/10.1016/j.biortech.2024.131248	Cao, Y., Zhi, S., Phyu, K., Wang, H., Liu, J., Xu, X., & Zhang, K. (2024). Interaction between microalgae and phycosphere bacteria in a binary cultivation system-based dairy farm wastewater treatment. Bioresource Technology, 131248.
31	microalgae AND wastewater AND China	China	Microalgae	Dictyosphaerium and Chlorella predominantemente	Wastewater	Laboratory	Removal		2024	https://doi.org/10.1016/j.biortech.2024.131406	Sun, Y., Li, P., Huang, Y., Xia, A., Zhu, X., Zhu, X., & Liao, Q. (2024). Synergistic treatment of digested wastewater with high ammonia nitrogen concentration using straw and microalgae. Bioresource Technology, 131406.
32	microalgae AND wastewater AND China	China	Microalgae	Chlorella vulgaris	Wastewater	Pilot	Removal		2024	https://doi.org/10.1016/j.biortech.2024.131151	Li, P., Luo, Y., Tian, J., Cheng, Y., Wang, S., An, X., ... & Li, X. (2024). Outdoor tubular photobioreactor microalgae-microorganisms biofilm treatment of municipal wastewater: Enhanced heterotrophic assimilation and synergistic aerobic denitrogenation. Bioresource Technology, 408, 131151.
33	microalgae AND wastewater AND China	China	Microalgae	Chlorella sp. HL and Scenedesmus sp	Wastewater	Pilot	Removal		2024	https://doi.org/10.1016/j.envres.2024.119168	Wang, X., Wang, Q., Hong, Y., & Wang, Z. (2024). A whole process study of dual microalgae cultivation coupled to domestic wastewater treatment and wheat growth. Environmental Research, 254, 119168.
34	microalgae AND wastewater AND China	China	Microalgae	Chlorella vulgaris and Clonostachys rosea	Wastewater	Laboratory	Removal		2024	https://doi.org/10.1016/j.algal.2024.103659	Chai, W., Wang, Z., Zhao, C., Lu, B., Liu, J., & Zhao, Y. (2024). Efficient nutrient and antibiotics removal from aquaculture wastewater using different microalgae-based systems by agricultural multi-phytohormone induction. Algal Research, 103659.
35	microalgae AND wastewater AND China	China	Microalgae	Nannochloropsis oculata	Aquaculture wastewater	Laboratory	Removal		2024	https://doi.org/10.1016/j.envres.2024.119349	Yang, Z., Wang, Y., Lukwambe, B., Nicholaus, R., Yang, W., Zhu, J., & Zheng, Z. (2024). Using ozone nanobubbles, and microalgae to promote the removal of nutrients from aquaculture wastewater: Insights from the changes of microbiomes. Environmental Research, 119349.
36	microalgae AND wastewater AND China	China	Microalgae	Characterium sp. and Trebouxiophycea	Wastewater	Laboratory	Removal		2024	https://doi.org/10.1016/j.envres.2024.118775	Geng, Y., Yang, L., Lian, C. A., Pavlostathis, S. G., Qiu, Z., Xiong, Z., ... & Yu, K. (2024). Resourceful application and mechanism of oyster shell-microalgae synergistic system: Sustainable treatment of harsh low carbon nitrogen ratio actual wastewater. Environmental Research, 252, 118775.
37	microalgae AND wastewater AND China	China	Microalgae	Chlorella sp.	Wastewater	Laboratory	Removal		2024	https://doi.org/10.1016/j.watres.2024.121722	Wang, X., Hong, Y., Wang, Z., Yuan, Y., & Sun, D. (2024). High capacities of carbon capture and photosynthesis of a novel organic carbon-fixing microalgae in municipal wastewater: From mutagenesis, screening, ability evaluation to mechanism analysis. Water Research, 257, 121722.
38	microalgae AND wastewater AND China	China	Microalgae	Scededesmus sp., Chlamydomonas sp., and Chlorella sp.	Wastewater	Laboratory	Removal		2024	https://doi.org/10.1016/j.ese.2023.100374	Li, X., Li, S., Xie, P., Chen, X., Chu, Y., Chang, H., ... & Ho, S. H. (2024). Advanced wastewater treatment with microalgae-indigenous bacterial interactions. Environmental Science and Ecotechnology, 20, 100374.
39	microalgae AND wastewater AND China	China	Microalgae	Chlorella sp.	Wastewater	Laboratory	Removal		2023	https://doi.org/10.1016/j.biortech.2023.130057	Yu, M., Wang, L., Feng, P., Wang, Z., & Zhu, S. (2024). Treatment of mixed wastewater by vertical rotating microalgae-bacteria symbiotic biofilm reactor. Bioresource Technology, 393, 130057.
40	microalgae AND wastewater AND China	China	Microalgae	Chlorella vulgaris	Wastewater	Laboratory	Removal		2023	https://doi.org/10.1016/j.watres.2023.120499	Huang, Y., Wang, J., Sun, Y., Zeng, W., Xia, A., Zhu, X., ... & Liao, Q. (2023). Non-immersed zigzag microalgae biofilm overcoming high turbidity and ammonia of wastewater for muti-pollutants bio-purification. Water Research, 244, 120499.
41	microalgae AND wastewater AND China	China	Microalgae	Spirulina platensis and Chlorella sp.	Mariculture wastewater	Laboratory	Removal		2024	https://doi.org/10.1016/j.scitotenv.2024.171315	Zhao, Z., Liu, Y., Dong, X., Jiang, Q., Wang, J., Yang, X., ... & Lei, Z. (2024). Unveiling the role of ferrous ion in driving microalgae granulation from salt–tolerant strains for mariculture wastewater treatment. Science of The Total Environment, 923, 171315.
42	microalgae AND wastewater AND China	China	Microalgae	Chlorella vulgaris (FACHB-26) and Spirulina platensis (FACHB-834)	High-salinity synthetic wastewater	Laboratory	Removal		2023	https://doi.org/10.1016/j.biortech.2023.129901	Zhang, L., Huang, X., Chen, W., Fu, G., & Zhang, Z. (2023). Microalgae-assisted heterotrophic nitrification-aerobic denitrification process for cost-effective nitrogen and phosphorus removal from high-salinity wastewater: performance, mechanism, and bacterial community. Bioresource Technology, 390, 129901.
43	microalgae AND wastewater AND China	China	Microalgae	Chlorella pyrenoidosa	Aquaculture wastewater	Laboratory	Removal		2024	https://doi.org/10.1016/j.jenvman.2023.119391	Huang, K. X., Mao, B. D., Lu, M. M., Chen, D. Z., Qiu, J., & Gao, F. (2024). Effect of external acetate added in aquaculture wastewater on mixotrophic cultivation of microalgae, nutrient removal, and membrane contamination in a membrane photobioreactor. Journal of Environmental Management, 349, 119391.
44	microalgae AND wastewater AND China	China	Microalgae	Chlorella sorokiniana	VFAs from wastewater	Laboratory	Removal		2024	https://doi.org/10.1016/j.chemosphere.2024.142270	Lu, T., Su, K., Ma, G., Jia, C., Li, J., Zhao, Q., ... & Song, X. (2024). The growth and nutrient removal properties of heterotrophic microalgae Chlorella sorokiniana in simulated wastewater containing volatile fatty acids. Chemosphere, 358, 142270.
45	microalgae AND wastewater AND China	China	Microalgae	Oscillatoria and Navicula	Synthetic mariculture wastewater	Laboratory	Removal		2023	https://doi.org/10.1016/j.jece.2023.109645	Liu, Y., Zhang, G., Li, W., Ding, Y., You, H., Zhu, J., ... & Li, Z. (2023). The characteristic evolution and formation mechanism of hybrid microalgae biofilm and its application in mariculture wastewater treatment. Journal of Environmental Chemical Engineering, 11(3), 109645.
46	microalgae AND wastewater AND China	China	Microalgae	Chlorococcum sp.	Municipal wastewater	Laboratory	Removal		2023	https://doi.org/10.1016/j.jenvman.2023.118547	Yang, X., Liu, L., Liu, X., Xie, S., Feng, J., & Lv, J. (2023). The responding mechanism of indigenous bacteria in municipal wastewater inoculated with different concentrations of exogenous microalgae. Journal of Environmental Management, 345, 118547.
47	microalgae AND wastewater AND China	China	Microalgae	Chorella sp.	Dodecyl dimethyl benzyl ammonium chloride (DDBAC)	Laboratory	Degradation		2024	https://doi.org/10.1016/j.scitotenv.2024.170676	Ge, Y., Chen, J., Xue, Y., Xing, W., Zhang, L., Lu, X., ... & Yang, Q. (2024). Elimination of inhibitory effects of dodecyl dimethyl benzyl ammonium chloride on microalgae in wastewater by cocultivation with a newly screened microbial consortium. Science of The Total Environment, 919, 170676.
48	microalgae AND wastewater AND China	China	Microalgae	Chlorella vulgaris and activated sludge	Municipal wastewater	Laboratory	Removal		2023	https://doi.org/10.1016/j.biortech.2023.128733	Li, X., Liu, J., Tian, J., Pan, Z., Chen, Y., Ming, F., ... & Tan, Z. (2023). Co-cultivation of microalgae-activated sludge for municipal wastewater treatment: Exploring the performance, microbial co-occurrence patterns, microbiota dynamics and function during the startup stage. Bioresource Technology, 374, 128733.
49	microalgae AND wastewater AND China	China	Microalgae	Chlorella sorokiniana	Ammonium rich wastewater	Laboratory	Removal		2023	https://doi.org/10.1016/j.chemosphere.2023.140904	Song, H., Li, J., Su, Q., Li, H., Guo, X., Shao, S., ... & Qian, J. (2024). Insight into the mechanism of nitrogen sufficiency conversion strategy for microalgae-based ammonium-rich wastewater treatment. Chemosphere, 349, 140904.
50	microalgae AND wastewater AND China	China	Microalgae	Chlorella sorokiniana with activated sludge	Wastewater	Laboratory	Removal		2023	https://doi.org/10.1016/j.biortech.2022.128574	Qv, M., Dai, D., Liu, D., Wu, Q., Tang, C., Li, S., & Zhu, L. (2023). Towards advanced nutrient removal by microalgae-bacteria symbiosis system for wastewater treatment. Bioresource Technology, 370, 128574.
51	microalgae AND wastewater AND China	China	Microalgae	Tetradesmus obliquus and Desmodesmus and activated sludge	Toiled wastewater	Laboratory	Removal		2023	https://doi.org/10.1016/j.watres.2023.120029	Hu, Y., Qiu, S., Bi, Q., Chen, Z., Zhang, X., & Ge, S. (2023). Start-up and maintenance of indigenous microalgae-bacteria consortium treating toilet wastewater through partial nitrification and nitrite-type denitrification. Water Research, 239, 120029.
52	microalgae AND wastewater AND China	China	Microalgae	Chlorella sp.	Mariculture wastewater	Laboratory	Removal		2022	https://doi.org/10.1016/j.jenvman.2022.115673	Qian, Z., Na, L., Bao-Long, W., Tao, Z., Peng-Fei, M., Wei-Xiao, Z., ... & Liu, Y. (2022). Capabilities and mechanisms of microalgae on nutrients and florfenicol removing from marine aquaculture wastewater. Journal of Environmental Management, 320, 115673.
53	microalgae AND wastewater AND China	China	Microalgae	Chlorella pyrenoidosa	Mariculture wastewater	Laboratory	Removal		2022	https://doi.org/10.1016/j.jwpe.2022.102968	Xing, D., Li, X., Jin, C., Zhao, Y., Yang, X., Gao, M., ... & Guo, L. (2022). Coupling of wastewater treatment and microalgae products recovery: effect of phosphorus components on the biochemical composition and phosphorus absorption of Chlorella pyrenoidosa. J Water Process Eng 49: 102968.
54	microalgae AND wastewater AND China	China	Microalgae	Chlorella sp. (FACHB-8) and Kirchneriella obesa (FACHB-2104)	Cattle farm wastewater	Laboratory	Removal		2022	https://doi.org/10.1016/j.biortech.2022.127081	Wang, Z., Wang, Z., Wang, G., Zhou, Z., Hao, S., & Wang, L. (2022). Microalgae cultivation using unsterilized cattle farm wastewater filtered through corn stover. Bioresource Technology, 352, 127081.
55	microalgae AND wastewater AND China	China	Microalgae	Scenedesmus obliquus	Wastewater	Laboratory	Removal		2023	https://doi.org/10.1016/j.psep.2022.12.059	Gao, L., Ding, W., Xi, J., Gao, S., Zhou, X., Chen, Y., ... & Jiang, G. (2023). Effects of different nitrogen/phosphorus ratios on the growth and metabolism of microalgae Scenedesmus obliquus cultured in the mixed wastewater from primary settling tank and sludge thickener. Process Safety and Environmental Protection, 170, 824-833.
56	microalgae AND wastewater AND China	China	Microalgae	Scenedesmus sp.	Swine wastewater	Laboratory	Removal		2022	https://doi.org/10.1016/j.biortech.2022.127014	Zhao, G., Wang, X., Hong, Y., Liu, X., Wang, Q., Zhai, Q., & Zhang, H. (2022). Attached cultivation of microalgae on rational carriers for swine wastewater treatment and biomass harvesting. Bioresource technology, 351, 127014.
57	microalgae AND wastewater AND China	China	Microalgae	Crypthecodinium cohnii	Cathecol	Laboratory	Degradation		2023	doi: 10.1021/acs.jafc.3c01814.	Zou, L. G., Yao, Y. T., Wen, F. F., Zhang, X., Liu, B. T., Li, D. W., ... & Li, H. Y. (2023). Bioremediation of catechol and concurrent accumulation of biocompounds by the microalga Crypthecodinium cohnii. Journal of Agricultural and Food Chemistry, 71(26), 10065-10074.
58	microalgae AND wastewater AND China	China	Microalgae	Tetradesmus obliquus and bacteria	Residual sludge	Laboratory	Degradation		2024	https://doi.org/10.1016/j.envres.2024.120079	Zhao, J., Song, M., Yin, D., Li, R., Yu, J., Ye, X., & Chen, X. (2024). Sustainable transforming toxic sludge into amino acids via bacteria-algae consortium. Environmental Research, 263, 120079.
59	microalgae AND wastewater AND China	China	Microalgae	Chlorella pyrenoidosa and activated sludge	Nitrogen and phosphorus	Laboratory	Removal		2023	https://doi.org/10.1016/j.biortech.2022.128535	Hu, H., Wu, D. D., Yu, L., Hu, Y., Meng, F. L., & Wei, D. (2023). Pollutants removal, microbial community shift and oleic acid production in symbiotic microalgae–bacteria system. Bioresource Technology, 370, 128535.
60	microalgae AND wastewater AND China	China	Microalgae	Algae-bacteria and BAC	COD	Laboratory	Removal		2021	https://doi.org/10.1016/j.bej.2021.107983	Wang, X., Ding, S., Song, W., Li, H., Zhang, Y., Ren, W., ... & Ding, J. (2021). A collaborative effect of algae-bacteria symbiotic and biological activated carbon system on black odorous water pretreated by UV photolysis. Biochemical Engineering Journal, 169, 107983.
61	microalgae AND wastewater AND China	China	Microalgae	Synechocystis and activated sludge	Simulated greywater	Laboratory	Removal		2023	https://doi.org/10.1016/j.watres.2023.120461	Wu, B., Ran, T., Liu, S., Li, Q., Cui, X., & Zhou, Y. (2023). Biofilm bioactivity affects nitrogen metabolism in a push-flow microalgae-bacteria biofilm reactor during aeration-free greywater treatment. Water Research, 244, 120461.
62	microalgae AND wastewater AND China	China	Microalgae	Chlorella sacchrarophila	Wastewater	Laboratory	Removal		2020	DOI: 10.1016/j.chemosphere.2020.126406	Hu, J., Liu, H., Shukla, P., Lin, W., & Luo, J. (2020). Nitrogen and phosphorus removals by the agar-immobilized Chlorella sacchrarophila with long-term preservation at room temperature. Chemosphere, 251, 126406.
63	microalgae AND wastewater AND China	China	Microalgae/bacteria	Auxenochlorella sp. and bacteria	Wastewater	Laboratory	Removal		2024	https://doi.org/10.1016/j.scitotenv.2024.174636	Zhang, L., Ali, A., Su, J., Huang, T., & Wang, Z. (2024). Ammonium nitrogen and phosphorus removal by bacterial-algal symbiotic dynamic sponge bioremediation system in micropolluted water: Operational mechanism and transformation pathways. Science of The Total Environment, 947, 174636.
64	microalgae AND wastewater AND China	China	Microalgae/bacteria	Chlorella proteinucleus and bacteria reactor	Wastewater	Laboratory	Removal		2024	https://doi.org/10.1016/j.biortech.2023.130057	Yu, M., Wang, L., Feng, P., Wang, Z., & Zhu, S. (2024). Treatment of mixed wastewater by vertical rotating microalgae-bacteria symbiotic biofilm reactor. Bioresource Technology, 393, 130057.
65	microalgae AND wastewater AND China	China	Microalgae/bacteria	Chlorella vulgaris and bacteria	Wastewater	Laboratory	Removal		2024	https://doi.org/10.1016/j.biortech.2024.131151	Li, P., Luo, Y., Tian, J., Cheng, Y., Wang, S., An, X., ... & Li, X. (2024). Outdoor tubular photobioreactor microalgae-microorganisms biofilm treatment of municipal wastewater: Enhanced heterotrophic assimilation and synergistic aerobic denitrogenation. Bioresource Technology, 408, 131151.
66	microalgae AND wastewater AND China	China	Microalgae/bacteria	Chlorella sorokiana and Exiguobacterium aurantiacum, Stenotrophomonas acidaminiphila, and Chryseobacterium scophthalmus,	Wastewater	Laboratory	Removal		2018	https://doi.org/10.1016/j.algal.2018.01.012	Qi, W., Mei, S., Yuan, Y., Li, X., Tang, T., Zhao, Q., ... & Sun, Y. (2018). Enhancing fermentation wastewater treatment by co-culture of microalgae with volatile fatty acid-and alcohol-degrading bacteria. Algal research, 31, 31-39.
67	microalgae AND wastewater AND China	China	Microalgae/bacteria	Chlorella vulgaris-Bacillus licheniformis and Microcystis aeruginosa-Bacillus licheniformis	Synthetic wastewater	Laboratory	Removal		2019	https://doi.org/10.1016/j.biortech.2017.09.074	Ji, X., Jiang, M., Zhang, J., Jiang, X., & Zheng, Z. (2018). The interactions of algae-bacteria symbiotic system and its effects on nutrients removal from synthetic wastewater. Bioresource Technology, 247, 44-50.
68	microalgae AND wastewater AND China	China	Microalage/bacteria/archaea	Chlorella vulgaris and Anaerobic sludge	Mariculture wastewater	Laboratory	Removal		2024	https://doi.org/10.1016/j.biortech.2023.129410	Li, S., Xing, D., Sun, C., Jin, C., Zhao, Y., Gao, M., & Guo, L. (2023). Effect of mariculture wastewater concentrations on high-value production and pollutants removal with bacterial-algal coupling reactor (BACR). Bioresource Technology, 385, 129410.
69	microalgae AND wastewater AND China	China	Microalgae/bacteria	Chlorella sp., Nostoc sp. and Synechocystis sp and bacteria	Coal gasification wastewater	Laboratory	Removal		2023	https://doi.org/10.1016/j.jwpe.2023.104492	Wang, C., Zheng, M., Chen, G., Yan, Z., Xie, B., Wang, W., & Han, H. (2023). Insights into synergistic metabolism of phenol and ammonium pollutants in treating coal gasification wastewater by algal-microbial fuel cell. Journal of Water Process Engineering, 56, 104492.
70	microalgae AND wastewater AND China	China	Microalgae	Chlorella sorokiniana	Dyeing wastewater.	Laboratory	Removal		2022	https://doi.org/10.1016/j.biortech.2022.126691	Li, Y., Cao, P., Wang, S., & Xu, X. (2022). Research on the treatment mechanism of anthraquinone dye wastewater by algal-bacterial symbiotic system. Bioresource Technology, 347, 126691.
71	Microalgae AND Hydrocarbon removal AND China	China	Microalgae	Chlorella vulgaris and others microorganisms	Nitrogen and phosphorus and COD	Laboratory	Removal		2023	DOI: 10.1016/j.biortech.2022.128400	Wei J, Wang Z, Zhao C, Sun S, Xu J, Zhao Y. Effect of GR24 concentrations on tetracycline and nutrient removal from biogas slurry by different microalgae-based technologies. Bioresour Technol. 2023 Feb;369:128400. doi: 10.1016/j.biortech.2022.128400. Epub 2022 Nov 26. PMID: 36442601.
72	Microalgae AND Hydrocarbon removal AND China	China	Microalgae	Desmodesmus sp.	Humic acid	Laboratory	Removal		2022	DOI: 10.1016/j.biortech.2021.126668	Luo L, Li M, Luo S, Kumar Awasthi M, Lin X, Liao X, Peng C, Yan B. Enhanced removal of humic acid from piggery digestate by combined microalgae and electric field. Bioresour Technol. 2022 Mar;347:126668. doi: 10.1016/j.biortech.2021.126668. Epub 2022 Jan 5. PMID: 34998925.
73	Microalgae AND Hydrocarbon removal AND China	China	Microalgae	Mychonastes sp. consortium	Ammonium nitrogen	Laboratory	Removal		2024	DOI: 10.1016/j.scitotenv.2024.176539	Eheneden I, Wang R, Chen G, Adesina OB, Haijing R, Bavumiragira JP, Zhao J. Sulfamethoxazole removal and ammonium conversion in microalgae consortium: Physiological responses and microbial community changes. Sci Total Environ. 2024 Dec 1;954:176539. doi: 10.1016/j.scitotenv.2024.176539. Epub 2024 Sep 28. PMID: 39349193.
74	Microalgae AND Hydrocarbon removal AND China	China	Microalgae/bacteria	Chlorella pyrenoidosa and bacteria	Bisphenol A (BPA)	Laboratory	Removal		2023	DOI: 10.1016/j.scitotenv.2022.159876	Fu W, Li X, Yang Y, Song D. Enhanced degradation of bisphenol A: Influence of optimization of removal, kinetic model studies, application of machine learning and microalgae-bacteria consortia. Sci Total Environ. 2023 Feb 1;858(Pt 2):159876. doi: 10.1016/j.scitotenv.2022.159876. Epub 2022 Nov 2. PMID: 36334662.
75	Microalgae AND Hydrocarbon removal AND China	China	Microalgae/cyanobacteria	Scendesmus quadriauda, Chlorella vulgaris, and Ankistrodesmus acicularis, and Chroococcus minutus	Nonylphenol (NP)	Laboratory	Degradation		2016	DOI: 10.3390/ijerph13121239	He N, Sun X, Zhong Y, Sun K, Liu W, Duan S. Removal and Biodegradation of Nonylphenol by Four Freshwater Microalgae. Int J Environ Res Public Health. 2016 Dec 14;13(12):1239. doi: 10.3390/ijerph13121239. PMID: 27983663; PMCID: PMC5201380.
76	Microalgae AND Hydrocarbon removal AND China	China	Microalgae	Scenedesmus obliquus	Wastewater	Laboratory	Removal		2024	DOI: 10.1016/j.chemosphere.2023.140672	Zhao X, Lu S, Guo X, Wang R, Li M, Fan C, Wu H. Effects of disturbance modes and carbon sources on the physiological traits and nutrient removal performance of microalgae (S. obliquus) for treating low C/N ratio wastewater. Chemosphere. 2024 Jan;347:140672. doi: 10.1016/j.chemosphere.2023.140672. Epub 2023 Nov 12. PMID: 37963498.
77	Microalgae AND Hydrocarbon removal AND China	China	Microalgae/Bacteria	Scenedesmus quadricauda, ZL-2, Ankistrodesmus acicularis, XQ-3 Chlorella vulgaris, and Cupriavidus sp. strain EB-4 And Pseudomonas sp.	Nonylphenol (NP)	Laboratory	Degradation		2024	DOI: 10.1016/j.jenvman.2024.122400	Huang F, Liu Z, Luo D, Xu Z, Wei K, He N, Sun X. Microalgae-bacterial consortiums for enhanced degradation of nonylphenol: Biodegradability and kinetic analysis. J Environ Manage. 2024 Nov;370:122400. doi: 10.1016/j.jenvman.2024.122400. Epub 2024 Sep 9. PMID: 39255579.
78	Microalgae AND Hydrocarbon removal AND China	China	Microalgae	Chlamydomonas reinhardtii	o-nitrophenol (ONP)	Laboratory	Removal		2020	DOI: 10.1016/j.ecoenv.2020.110648	Wei S, Cao J, Ma X, Ping J, Zhang C, Ke T, Zhang Y, Tao Y, Chen L. The simultaneous removal of the combined pollutants of hexavalent chromium and o-nitrophenol by Chlamydomonas reinhardtii. Ecotoxicol Environ Saf. 2020 Jul 15;198:110648. doi: 10.1016/j.ecoenv.2020.110648. Epub 2020 May 7. PMID: 32388188.
79	Microalgae AND Hydrocarbon removal AND China	China	Microalgae	Phaeocystis globosa, Nannochloropsis oculata, Dunaliella salina and Platymonas subcordiformis.	Nonylphenol (NP)	laboratory	Degradation		2019	DOI: 10.1038/s41598-019-41808-8	Wang L, Xiao H, He N, Sun D, Duan S. Biosorption and Biodegradation of the Environmental Hormone Nonylphenol By Four Marine Microalgae. Sci Rep. 2019 Mar 27;9(1):5277. doi: 10.1038/s41598-019-41808-8. PMID: 30918322; PMCID: PMC6437302.
80	Microalgae AND Hydrocarbon removal AND China	China	Microalgae/Bacteria	Microalgal-bacterial symbiosis (MABS) system	Wastewater	Laboratory	Removal		2023	DOI: 10.1016/j.biortech.2023.129331	Tang CC, Wang TY, Wang R, Varrone C, Gan Z, He ZW, Li ZH, Wang XC. Insights into roles of triclosan in microalgal-bacterial symbiosis system treating wastewater. Bioresour Technol. 2023 Oct;385:129331. doi: 10.1016/j.biortech.2023.129331. Epub 2023 Jun 23. PMID: 37355143.
81	Microalgae AND Hydrocarbon removal AND China	China	Microalgae	Chlorella vulgaris	Phenol	Laboratory	Removal		2019	DOI: 10.1016/j.ecoenv.2019.109762	Kong W, Yang S, Guo B, Wang H, Huo H, Zhang A, Niu S. Growth behavior, glucose consumption and phenol removal efficiency of Chlorella vulgaris under the synergistic effects of glucose and phenol. Ecotoxicol Environ Saf. 2019 Dec 30;186:109762. doi: 10.1016/j.ecoenv.2019.109762. Epub 2019 Oct 16. PMID: 31629189.
82	Microalgae AND Hydrocarbon removal AND China	China	Microalgae	Chlorella sp.	4-chlorophenol (4-CP)	Laboratory	Degradation		2022	DOI: 10.1016/j.watres.2022.118524	Liu Y, Zhao Z, Yang H, Fu L, Zhou D. Trace phenolic acids simultaneously enhance degradation of chlorophenol and biofuel production by Chlorella regularis. Water Res. 2022 Jun 30;218:118524. doi: 10.1016/j.watres.2022.118524. Epub 2022 Apr 30. PMID: 35526356.
83	Microalgae AND Hydrocarbon removal AND China	China	Microalgae	Microalgae biofilm	Petroleum-contaminated water	Laboratory	Removal		2021	DOI: 10.1080/15226514.2021.1882934	Ugya YA, Hasan DB, Tahir SM, Imam TS, Ari HA, Hua X. Microalgae biofilm cultured in nutrient-rich water as a tool for the phycoremediation of petroleum-contaminated water. Int J Phytoremediation. 2021;23(11):1175-1183. doi: 10.1080/15226514.2021.1882934. Epub 2021 Feb 9. PMID: 33563031.
84	Microalgae AND Hydrocarbon removal AND China	China	Microalgae	Tetraselmis sp.	Nonylphenol (NP), bisphenol A (BPA) and 17α-ethinylestradiol	Laboratory	Degradation		2021	DOI: 10.1016/j.envpol.2021.116605	Yang Q, Xu W, Luan T, Pan T, Yang L, Lin L. Comparative responses of cell growth and related extracellular polymeric substances in Tetraselmis sp. to nonylphenol, bisphenol A and 17α-ethinylestradiol. Environ Pollut. 2021 Apr 1;274:116605. doi: 10.1016/j.envpol.2021.116605. Epub 2021 Jan 29. PMID: 33545521.
85	Microalgae AND Hydrocarbon removal AND China	China	Microalgae/Bacteria/Fungi	Chlorella vulgaris, T1; C. vulgaris + S395-2 + Clonostachys rosea, T2; C. vulgaris + S395-2 + Ganoderma lucidum, T3; C. vulgaris + S395-2 + Pleurotus pulmonarius, T4; and C. vulgaris + S395-2, T5	Aquaculture wastewater	Laboratory	Removal		2024	DOI: 10.1016/j.biortech.2024.130369	Xu W, Wang Z, Lu B, Guo G, Zhao C, Zhao Y. Effect of different concentrations of gibberellins on attenuation of nutrient and antibiotics from aquaculture wastewater using microalgae-bacteria-fungi consortia system. Bioresour Technol. 2024 Mar;395:130369. doi: 10.1016/j.biortech.2024.130369. Epub 2024 Jan 23. PMID: 38272143.
86	Microalgae AND Hydrocarbon removal AND China	China	Microalgae	Chlorella pyrenoidosa	2,4-dichlorophenol (2,4-DCP)	Laboratory	Degradation		2018	DOI: 10.1016/j.ecoenv.2018.08.005	Li F, Zhao L, Jinxu Y, Shi W, Zhou S, Yuan K, Sheng GD. Removal of dichlorophenol by Chlorella pyrenoidosa through self-regulating mechanism in air-tight test environment. Ecotoxicol Environ Saf. 2018 Nov 30;164:109-117. doi: 10.1016/j.ecoenv.2018.08.005. Epub 2018 Aug 9. PMID: 30099171.
87	Microalgae AND Hydrocarbon removal AND China	China	Microalgae	Dicrateria sp., Skeletonema costatum and Phaeodactylum tricornutum	n-alkanes and polycyclic aromatic hydrocarbon homologues	Laboratory	Removal		2015	DOI: 10.1039/c5em00005j	Pi Y, Xu N, Bao M, Li Y, Lv D, Sun P. Bioremediation of the oil spill polluted marine intertidal zone and its toxicity effect on microalgae. Environ Sci Process Impacts. 2015 Apr;17(4):877-85. doi: 10.1039/c5em00005j. PMID: 25786771.
88	Microalgae AND Hydrocarbon removal AND China	China	Microalgae	Chlorella vulgaris (C. vulgaris) and Scenedesmus obliquus (S. obliquus)	Hydroquinone	Laboratory	Degradation		2022	DOI: 10.1016/j.envres.2022.114107	Chen X, Zhao J, Zhang X, Song M, Ye X. Self-regulation mechanism difference of Chlorella vulgaris and Scenedesmus obliquus in toxic sludge extract caused by hydroquinone biodegradation. Environ Res. 2022 Nov;214(Pt 4):114107. doi: 10.1016/j.envres.2022.114107. Epub 2022 Aug 20. PMID: 35995230.
89	Microalgae AND Hydrocarbon removal AND China	China	Microalgae	Pseudokirchneriella subcapitata, Chlorella vulgaris and Scenedesmus obliquus	Methylphenanthrene	Laboratory	Degradation		2020	DOI: 10.1016/j.watres.2020.115598	Luo L, Xiao Z, Zhou X, Yang L, Luo S, Zhao C, Luan T. Quantum chemical calculation to elucidate the biodegradation pathway of methylphenanthrene by green microalgae. Water Res. 2020 Apr 15;173:115598. doi: 10.1016/j.watres.2020.115598. Epub 2020 Feb 8. PMID: 32062219.
90	Microalgae AND Hydrocarbon removal AND China	China	Microalgae	Ankistrodesmus acicularis, Chlorella vulgaris, Chroococcus minutus, Scenedesmus obliquus, Scenedesmus quadricauda, and Selenastrum bibraianum	Nonylphenol (NP)	Laboratory	Degradation		2020	DOI: 10.3390/ijms21041338	He N, Liu Z, Sun X, Wang S, Liu W, Sun D, Duan S. Phytotoxicity, Bioaccumulation, and Degradation of Nonylphenol in Different Microalgal Species without Bacterial Influences. Int J Mol Sci. 2020 Feb 17;21(4):1338. doi: 10.3390/ijms21041338. PMID: 32079213; PMCID: PMC7073002.
91	Microalgae AND Hydrocarbon removal AND China	China	Microalgae	Tribonema sp.	Phenol	Laboratory	Removal		2017	DOI: 10.1016/j.biortech.2017.05.040	Cheng T, Zhang W, Zhang W, Yuan G, Wang H, Liu T. An oleaginous filamentous microalgae Tribonema minus exhibits high removing potential of industrial phenol contaminants. Bioresour Technol. 2017 Aug;238:749-754. doi: 10.1016/j.biortech.2017.05.040. Epub 2017 May 10. PMID: 28526282.
92	Microalgae AND Hydrocarbon removal AND China	China	Microalgae	Isochrysis galbana Parke MACC/H59	Phenol	Laboratory	Degradation		2021	DOI: 10.1016/j.ecoenv.2020.111571	Li H, Tan J, Sun T, Wang Y, Meng F. Acclimation of Isochrysis galbana Parke (Isochrysidaceae) for enhancing its tolerance and biodegradation to high-level phenol in seawater. Ecotoxicol Environ Saf. 2021 Jan 1;207:111571. doi: 10.1016/j.ecoenv.2020.111571. Epub 2020 Nov 3. PMID: 33254419.
93	Microalgae AND Hydrocarbon removal AND China	China	Microalgae	Chlorella sp.	Phenol	Laboratory	Removal		2016	DOI: 10.1016/j.biortech.2016.01.022	Wang L, Xue C, Wang L, Zhao Q, Wei W, Sun Y. Strain improvement of Chlorella sp. for phenol biodegradation by adaptive laboratory evolution. Bioresour Technol. 2016 Apr;205:264-8. doi: 10.1016/j.biortech.2016.01.022. Epub 2016 Jan 19. PMID: 26803904.
94	Microalgae AND Hydrocarbon removal AND China	China	Microalgae	Chlorella sp.	Polybrominated diphenyl ethers (PBDEs)	Laboratory	Removal		2016	DOI: 10.1016/j.envpol.2016.01.063	Deng D, Tam NFY. Adsorption-uptake-metabolism kinetic model on the removal of BDE-47 by a Chlorella isolate. Environ Pollut. 2016 May;212:290-298. doi: 10.1016/j.envpol.2016.01.063. Epub 2016 Feb 5. PMID: 26854698.
95	Microalgae AND Hydrocarbon removal AND China	China	Microalgae	Scenedesmus quadricauda and Coelastrum sphaericum	Tetrabromobisphenol	Laboratory	Removal		2014	DOI: 10.1002/etc.2589	Peng FQ, Ying GG, Yang B, Liu YS, Lai HJ, Zhou GJ, Chen J, Zhao JL. Biotransformation of the flame retardant tetrabromobisphenol-A (TBBPA) by freshwater microalgae. Environ Toxicol Chem. 2014 Aug;33(8):1705-11. doi: 10.1002/etc.2589. Epub 2014 May 28. PMID: 24687216.
96	Microalgae AND Hydrocarbon removal AND China	China	Microalgae	Desmodesmus sp.	Bisphenol A (BPA)	Laboratory	Removal		2017	DOI: 10.1016/j.jhazmat.2017.06.026	Wang R, Wang S, Tai Y, Tao R, Dai Y, Guo J, Yang Y, Duan S. Biogenic manganese oxides generated by green algae Desmodesmus sp. WR1 to improve bisphenol A removal. J Hazard Mater. 2017 Oct 5;339:310-319. doi: 10.1016/j.jhazmat.2017.06.026. Epub 2017 Jun 15. PMID: 28658640.
97	Microalgae AND Hydrocarbon removal AND China	China	Cyanobacteria	Oscillatoria tenuis	Municipal wastewater	Laboratory	Removal		2018	DOI: 10.1080/09593330.2017.1375020	Cheng Q, Deng F, Li H, Qin Z, Wang M, Li J. Nutrients removal from the secondary effluents of municipal domestic wastewater by Oscillatoria tenuis and subsequent co-digestion with pig manure. Environ Technol. 2018 Dec;39(24):3127-3134. doi: 10.1080/09593330.2017.1375020. Epub 2017 Sep 12. PMID: 28859537.
98	Microalgae AND wastewater AND China	China	Micoalgae	Isochrysis 3011	Aquaculture wastewater	Laboratory	Removal		2022	DOI: 10.1007/s00449-021-02681-w	Chu R, Ma J, Zhou C, Liu D, Wang G, Ruan R, Lu Y, Yan X, Cheng P. Improved growth of bait microalgae Isochrysis and aquacultural wastewater treatment with mixotrophic culture. Bioprocess Biosyst Eng. 2022 Mar;45(3):589-597. doi: 10.1007/s00449-021-02681-w. Epub 2022 Jan 7. PMID: 34994848.
99	Microalgae AND wastewater AND China	China	Micoalgae	Chlorella vulgaris FACHB-31	Liquid digestate	Laboratory	Removal		2022	DOI: 10.1016/j.jenvman.2022.115337	Shao H, Sun Y, Jiang X, Hu J, Guo C, Lu C, Guo F, Sun C, Wang Y, Dai C. Towards biomass production and wastewater treatment by enhancing the microalgae-based nutrients recovery from liquid digestate in an innovative photobioreactor integrated with dialysis bag. J Environ Manage. 2022 Sep 1;317:115337. doi: 10.1016/j.jenvman.2022.115337. Epub 2022 May 25. PMID: 35642812.
100	Microalgae AND wastewater AND China	China	Micoalgae	Chlorella vulgaris	Bisphenol A (BPA)	Laboratory	Removal		2022	DOI: 10.1016/j.chemosphere.2022.135829	Zhao Z, Yang H, Feng Z, Huo Y, Fu L, Zhou D. Role of naphthaleneacetic acid in the degradation of bisphenol A and wastewater treatment by microalgae: Enhancement and signaling. Chemosphere. 2022 Nov;307(Pt 2):135829. doi: 10.1016/j.chemosphere.2022.135829. Epub 2022 Aug 7. PMID: 35948092.
101	Microalgae AND wastewater AND China	China	Micoalgae	Chlorella vulgaris	Wastewater	Laboratory	Removal		2024	DOI: 10.1016/j.jenvman.2024.122394	Xu H, Liu C, Wang A, Yue B, Lin T, Ding M. Microalgae treatment of food processing wastewater for simultaneous biomass resource recycling and water reuse. J Environ Manage. 2024 Oct;369:122394. doi: 10.1016/j.jenvman.2024.122394. Epub 2024 Sep 5. PMID: 39241593.
102	Microalgae AND wastewater AND China	China	Micoalgae	Chlorella vulgaris	Mariculture wastewater	Laboratory	Removal		2021	DOI: 10.1016/j.biortech.2020.124335	You X, Zhang Z, Guo L, Liao Q, Wang Y, Zhao Y, Jin C, Gao M, She Z, Wang G. Integrating acidogenic fermentation and microalgae cultivation of bacterial-algal coupling system for mariculture wastewater treatment. Bioresour Technol. 2021 Jan;320(Pt A):124335. doi: 10.1016/j.biortech.2020.124335. Epub 2020 Oct 29. PMID: 33157451.
103	Microalgae AND wastewater AND China	China	Micoalgae	Chlorococcum robustum and activated sludge	Wastewater	Laboratory	Removal		2023	DOI: 10.1016/j.biortech.2022.128304	Liu Z, Cui D, Liu Y, Wang H, Yang L, Chen H, Qiu G, Xiong Z, Shao P, Luo X. Enhanced ammonia nitrogen removal from actual rare earth element tailings (REEs) wastewater by microalgae-bacteria symbiosis system (MBS): Ratio optimization of microalgae to bacteria and mechanism analysis. Bioresour Technol. 2023 Jan;367:128304. doi: 10.1016/j.biortech.2022.128304. Epub 2022 Nov 9. PMID: 36370947.
104	Microalgae AND wastewater AND China	China	Micoalgae	Chlorococcum robustum and activated sludge	Municipal wastewater	Laboratory	Removal		2022	DOI: 10.1016/j.envres.2022.114076	Liu Z, Geng Y, Zhang Y, Cui D, Yang L, Xiong Z, Pavlostathis SG, Shao P, Luo X. Microalgae-bacteria tandem-type ponds simultaneously removing ammonia nitrogen and phosphorus towards municipal wastewater advanced treatment. Environ Res. 2022 Nov;214(Pt 3):114076. doi: 10.1016/j.envres.2022.114076. Epub 2022 Aug 13. PMID: 35970376.
105	Microalgae AND wastewater AND China	China	Micoalgae	Chlorella vulgaris	Wastewater	Laboratory	Removal		2022	DOI: 10.1016/j.biortech.2022.127298	Cao S, Teng F, Lv J, Zhang Q, Wang T, Zhu C, Li X, Cai Z, Xie L, Tao Y. Performance of an immobilized microalgae-based process for wastewater treatment and biomass production: Nutrients removal, lipid induction, microalgae harvesting and dewatering. Bioresour Technol. 2022 Jul;356:127298. doi: 10.1016/j.biortech.2022.127298. Epub 2022 May 13. PMID: 35569710.
106	Microalgae AND wastewater AND China	China	Micoalgae	Chlorella pyranoidosa	Wastewater	Laboratory	Removal		2022	DOI: 10.1016/j.biortech.2022.126888	Cheng P, Huang J, Song X, Yao T, Jiang J, Zhou C, Yan X, Ruan R. Heterotrophic and mixotrophic cultivation of microalgae to simultaneously achieve furfural wastewater treatment and lipid production. Bioresour Technol. 2022 Apr;349:126888. doi: 10.1016/j.biortech.2022.126888. Epub 2022 Feb 21. PMID: 35202828.
107	Microalgae AND wastewater AND China	China	Micoalgae	Chlorella vulgeris, Ganoderma lucidum and bacteria	Piggery wastewater	Laboratory	Removal		2023	DOI: 10.1016/j.biortech.2022.128483	Wang H, Wu B, Jiang N, Liu J, Zhao Y, Xu J, Wang H. The effects of influent chemical oxygen demand and strigolactone analog concentration on integral biogas upgrading and pollutants removal from piggery wastewater by different microalgae-based technologies. Bioresour Technol. 2023 Feb;370:128483. doi: 10.1016/j.biortech.2022.128483. Epub 2022 Dec 10. PMID: 36513303.
108	Microalgae AND wastewater AND China	China	Micoalgae	Didymogenes chengda	Swine wastewater	Laboratory	Removal		2023	DOI: 10.1016/j.scitotenv.2023.165621	Tang J, Yang H, Pu Y, Hu Y, Qu X, Chen S, Wang XC, Ngo HH, Li Y, Abomohra A. Bioenergy production from swine wastewater based on a combined process of anaerobic dynamic membrane reactor and microalgae cultivation: Feasibility and performance. Sci Total Environ. 2023 Nov 15;899:165621. doi: 10.1016/j.scitotenv.2023.165621. Epub 2023 Jul 19. PMID: 37478944.
109	Microalgae AND wastewater AND China	China	Micoalgae	Scenedesmus sp., Chlorella variabilis and Chlorella sorokiniana	Tannery wastewater	Laboratory	Removal		2020	DOI: 10.1038/s41598-019-57120-4	Nagi M, He M, Li D, Gebreluel T, Cheng B, Wang C. Utilization of tannery wastewater for bifuel production: New insights on microalgae growth and biomass production. Sci Rep. 2020 Jan 30;10(1):1530. doi: 10.1038/s41598-019-57120-4. PMID: 32001724; PMCID: PMC6992776.
110	Microalgae AND wastewater AND China	China	Micoalgae	Chlorella fusca, Ankistodesmus braunii, Scenedesmus obliquus, Chlorella saccharophila, and Leptolyngbya JSC-1	Wastewater	Laboratory	Removal		2020	DOI: 10.1016/j.chemosphere.2020.129172	Zada S, Lu H, Khan S, Iqbal A, Ahmad A, Ahmad A, Ali H, Fu P, Dong H, Zhang X. Biosorption of iron ions through microalgae from wastewater and soil: Optimization and comparative study. Chemosphere. 2021 Feb;265:129172. doi: 10.1016/j.chemosphere.2020.129172. Epub 2020 Dec 2. PMID: 33302204.
111	Microalgae AND wastewater AND China	China	Micoalgae	Chlorella sp.	Wastewater	Laboratory	Removal		2016	DOI: 10.1016/j.biortech.2016.03.048	Wang L, Liu J, Zhao Q, Wei W, Sun Y. Comparative study of wastewater treatment and nutrient recycle via activated sludge, microalgae and combination systems. Bioresour Technol. 2016 Jul;211:1-5. doi: 10.1016/j.biortech.2016.03.048. Epub 2016 Mar 12. PMID: 26995615.
112	Microalgae AND wastewater AND China	China	Micoalgae	Chlorella pyrenoidosa-activated sludge	Swine wastewater	Laboratory	Removal		2022	DOI: 10.1016/j.biortech.2022.126892	Li S, Chu Y, Xie P, Xie Y, Chang H, Ho SH. Insights into the microalgae-bacteria consortia treating swine wastewater: Symbiotic mechanism and resistance genes analysis. Bioresour Technol. 2022 Apr;349:126892. doi: 10.1016/j.biortech.2022.126892. Epub 2022 Feb 22. PMID: 35217162.
113	Microalgae AND wastewater AND China	China	Micoalgae	Tribonema sp. and Synechocystis sp.	Swine wastewater	Laboratory	Removal		2020	DOI: 10.1016/j.scitotenv.2020.138263	Cheng P, Chen D, Liu W, Cobb K, Zhou N, Liu Y, Liu H, Wang Q, Chen P, Zhou C, Ruan R. Auto-flocculation microalgae species Tribonema sp. and Synechocystis sp. with T-IPL pretreatment to improve swine wastewater nutrient removal. Sci Total Environ. 2020 Jul 10;725:138263. doi: 10.1016/j.scitotenv.2020.138263. Epub 2020 Apr 7. PMID: 32304959.
114	Microalgae AND wastewater AND China	China	Microalgae	Microalgae cells	Wastewater	Laboratory	Removal		2023	DOI: 10.1007/s00253-023-12380-z	Gao W, Guan Y, Li Y, Zhang X, Fu Z, Zhang Z. Treatment of nitrogen and phosphorus in wastewater by heterotrophic N- and P-starved microalgal cell. Appl Microbiol Biotechnol. 2023 Feb;107(4):1477-1490. doi: 10.1007/s00253-023-12380-z. Epub 2023 Jan 24. PMID: 36692514.
115	Microalgae AND wastewater AND China	China	Microalgae	Chlorella sp., Scenedesmus spp., and Chlorella zofingiensis	Wastewater	Laboratory	Removal		2016	DOI: 10.1007/s11356-015-6004-3	Qin L, Wang Z, Sun Y, Shu Q, Feng P, Zhu L, Xu J, Yuan Z. Microalgae consortia cultivation in dairy wastewater to improve the potential of nutrient removal and biodiesel feedstock production. Environ Sci Pollut Res Int. 2016 May;23(9):8379-87. doi: 10.1007/s11356-015-6004-3. Epub 2016 Jan 18. PMID: 26780059.
116	Microalgae AND wastewater AND China	China	Microalgae	Scenedesmus obliquus	Swine Wastewater	Laboratory	Removal		2024	DOI: 10.1016/j.biortech.2024.131559	He Z, Zhou X, Qu L, Jin W, Li X, Liu H, Wang Q. Integrating electrochemical pretreatment with microalgae treatment for nitrogen and phosphorus removal and resource recovery from swine wastewater. Bioresour Technol. 2024 Dec;414:131559. doi: 10.1016/j.biortech.2024.131559. Epub 2024 Sep 30. PMID: 39357607.
117	Microalgae AND wastewater AND China	China	Microalgae	Chlorella sorokiniana and Desmodesmus communis	Wastewater	Laboratory	Removal		2015	DOI: 10.1371/journal.pone.0139117	Yao L, Shi J, Miao X. Mixed Wastewater Coupled with CO2 for Microalgae Culturing and Nutrient Removal. PLoS One. 2015 Sep 29;10(9):e0139117. doi: 10.1371/journal.pone.0139117. PMID: 26418261; PMCID: PMC4587883.
118	Microalgae AND wastewater AND China	China	Microalgae	Chlorella sp. GZQ001 and Lysinibacillus sp. SJX05	Biogas slurry	Laboratory	Removal		2022	DOI: 10.1016/j.biortech.2022.127187	Yan H, Lu R, Liu Y, Cui X, Wang Y, Yu Z, Ruan R, Zhang Q. Development of microalgae-bacteria symbiosis system for enhanced treatment of biogas slurry. Bioresour Technol. 2022 Jun;354:127187. doi: 10.1016/j.biortech.2022.127187. Epub 2022 Apr 16. PMID: 35439556.
119	Microalgae AND wastewater AND China	China	Microalgae/fungi	Chlorella sp. with Aspergillus sp.	Molasses wastewater	Laboratory	Removal		2018	DOI: 10.1016/j.biortech.2018.12.036	Yang L, Li H, Wang Q. A novel one-step method for oil-rich biomass production and harvesting by co-cultivating microalgae with filamentous fungi in molasses wastewater. Bioresour Technol. 2019 Mar;275:35-43. doi: 10.1016/j.biortech.2018.12.036. Epub 2018 Dec 12. PMID: 30576912.
120	Microalgae AND wastewater AND China	China	Microalgae	Chlorella sorokiniana	Synthetic wastewater	Laboratory	Removal		2015	DOI: 10.1016/j.biortech.2015.08.036	Wang J, Zhou W, Yang H, Wang F, Ruan R. Trophic mode conversion and nitrogen deprivation of microalgae for high ammonium removal from synthetic wastewater. Bioresour Technol. 2015 Nov;196:668-76. doi: 10.1016/j.biortech.2015.08.036. Epub 2015 Aug 21. PMID: 26319944.
121	Microalgae AND wastewater AND China	China	Microalgae/bacteria	Tribonema aequale and autochthonous Bacteria	Brewery wastewater	Laboratory	Removal		2023	DOI: 10.1016/j.jenvman.2023.119285	Su H, Wang K, Lian J, Wang L, He Y, Li M, Han D, Hu Q. Advanced treatment and Resource recovery of brewery wastewater by Co-cultivation of filamentous microalga Tribonema aequale and autochthonous Bacteria. J Environ Manage. 2023 Dec 15;348:119285. doi: 10.1016/j.jenvman.2023.119285. Epub 2023 Oct 18. PMID: 37862895.
122	Microalgae AND wastewater AND China	China	Microalgae	Chlorella vulgaris FACHB-32, Oscillatoria tenuis FACHB-1052 and Scenedesmus obliquus FACHB-416.	Wastewater	Pilot	Removal		2018	DOI: 10.1016/j.biortech.2018.01.014	Zhang Q, Li X, Guo D, Ye T, Xiong M, Zhu L, Liu C, Jin S, Hu Z. Operation of a vertical algal biofilm enhanced raceway pond for nutrient removal and microalgae-based byproducts production under different wastewater loadings. Bioresour Technol. 2018 Apr;253:323-332. doi: 10.1016/j.biortech.2018.01.014. Epub 2018 Jan 4. PMID: 29367158.
123	Microalgae AND wastewater AND China	China	Microalgae	Chlorella pyrenoidosa	Wastewater	Laboratory	Removal		2023	DOI: 10.1016/j.scitotenv.2023.163061	Wang J, Wang Y, Gu Z, Mou H, Sun H. Stimulating carbon and nitrogen metabolism of Chlorella pyrenoidosa to treat aquaculture wastewater and produce high-quality protein in plate photobioreactors. Sci Total Environ. 2023 Jun 20;878:163061. doi: 10.1016/j.scitotenv.2023.163061. Epub 2023 Mar 23. PMID: 36963682.
124	Microalgae AND wastewater AND China	China	Microalgae	Chlorella vulgaris and native bacteria	Wastewater	Laboratory	Removal		2023	DOI: 10.1016/j.envpol.2023.122737	Zhang L, Wang B, Zhang L, Lian L, Cheng X, Yang Z, Jin Y, Chen J, Ren Z, Qi Y, Chen F, Wu D, Wang L. Responses of Chlorella vulgaris to the native bacteria in real wastewater: Improvement in wastewater treatment and lipid production. Environ Pollut. 2023 Dec 15;339:122737. doi: 10.1016/j.envpol.2023.122737. Epub 2023 Oct 12. PMID: 37838313.
125	Microalgae AND wastewater AND China	China	Microalgae	Chlamydomonas reinhardtii, Scenedesmus obliquus, Chlorella pyrenoidosa and Chlorella vulgaris.	Wastewater	Laboratory	Removal		2014	DOI: 10.1039/c4em00094c	Zhou GJ, Ying GG, Liu S, Zhou LJ, Chen ZF, Peng FQ. Simultaneous removal of inorganic and organic compounds in wastewater by freshwater green microalgae. Environ Sci Process Impacts. 2014 Aug;16(8):2018-27. doi: 10.1039/c4em00094c. PMID: 24953257.
126	Microalgae AND wastewater AND China	China	Microalgae	Scenedesmus sp.	Wastewater	Pilot	Removal		2020	DOI: 10.1080/09593330.2019.1604816	Han J, Thomsen L, Pan K, Wang P, Wawilow T, Osundeko O, Wang S, Theilen U, Thomsen C. Treating wastewater by indigenous microalgae strain in pilot platform located inside a municipal wastewater treatment plant. Environ Technol. 2020 Nov;41(25):3261-3271. doi: 10.1080/09593330.2019.1604816. Epub 2019 Apr 18. PMID: 30961473.
127	Microalgae AND wastewater AND China	China	Microalgae	Scenedesmus sp.	Starch wastewater	Laboratory	Removal		2015	DOI: 10.1016/j.watres.2015.08.057	Ren HY, Liu BF, Kong F, Zhao L, Ren N. Hydrogen and lipid production from starch wastewater by co-culture of anaerobic sludge and oleaginous microalgae with simultaneous COD, nitrogen and phosphorus removal. Water Res. 2015 Nov 15;85:404-12. doi: 10.1016/j.watres.2015.08.057. Epub 2015 Sep 3. PMID: 26364224.
128	Microalgae AND wastewater AND China	China	Microalgae	Platymonas helgolandica	Mariculture wastewater	Laboratory	Removal		2019	DOI: 10.13227/j.hjkx.201808121	Ma H, Li ZP, Liu F, Xu Z, You H, Wang F, Chen QW. [Pollutant Removal Performance and Membrane Fouling Characteristics in Marine Aquaculture Wastewater Treatment by a Microalgae Membrane Reactor]. Huan Jing Ke Xue. 2019 Apr 8;40(4):1865-1870. Chinese. doi: 10.13227/j.hjkx.201808121. PMID: 31087930.
129	Microalgae AND wastewater AND China	China	Microalgae/bacteria/archaea	Chlorococcum robustum and activated sludge	Wastewater	Laboratory	Removal		2023	DOI: 10.1016/j.chemosphere.2023.138265	Liu Y, Liu Z, Cui D, Yang L, Wang H, Pavlostathis SG, Geng Y, Xiong Z, Shao P, Luo X, Luo S. Buffered loofah supported Microalgae-Bacteria symbiotic (MBS) system for enhanced nitrogen removal from rare earth element tailings (REEs) wastewater: Performance and functional gene analysis. Chemosphere. 2023 May;323:138265. doi: 10.1016/j.chemosphere.2023.138265. Epub 2023 Feb 27. PMID: 36858117.
130	Microalgae AND biorremediation AND China	China	Micoalgae/bacteria/mussel	Chlorella vulgaris, Bacillus subtilis and Bacillus licheniformis, and Hyriopsis cumingii	Aquaculture wastewater	Pilot	Removal		2022	DOI: 10.1038/s41598-021-04499-8	Geng B, Li Y, Liu X, Ye J, Guo W. Effective treatment of aquaculture wastewater with mussel/microalgae/bacteria complex ecosystem: a pilot study. Sci Rep. 2022 Feb 10;12(1):2263. doi: 10.1038/s41598-021-04499-8. PMID: 35145109; PMCID: PMC8831588.
131	Microalgae AND biorremediation AND China	China	Microalgae	Chlorella vulgaris	Centrate wastewater	Laboratory	Removal		2016	https://doi.org/10.1016/j.watres.2015.10.054	Ge, S., & Champagne, P. (2016). Nutrient removal, microalgal biomass growth, harvesting and lipid yield in response to centrate wastewater loadings. Water research, 88, 604-612.
132	Microalgae AND biorremediation AND China	China	Microalgae	Chlorella vulgaris	Centrate wastewater	Laboratory	Removal		2021	DOI: 10.1016/j.watres.2021.117038	Qiu S, Yu Z, Hu Y, Chen Z, Guo J, Xia W, Ge S. An evolved native microalgal consortium-snow system for the bioremediation of biogas and centrate wastewater: Start-up, optimization and stabilization. Water Res. 2021 May 15;196:117038. doi: 10.1016/j.watres.2021.117038. Epub 2021 Mar 10. PMID: 33751972.
133	Microalgae AND biorremediation AND China	China	Microalgae/Bacteria	Dunaliella salina and Halomonas mongoliensis	Phenol	Laboratory	Degradation		2022	DOI: 10.3389/fbioe.2022.1072868	Zhang J, Huang B, Tang T. Effect of co-culture with Halomonas mongoliensis on Dunaliella salina growth and phenol degradation. Front Bioeng Biotechnol. 2022 Nov 21;10:1072868. doi: 10.3389/fbioe.2022.1072868. PMID: 36479431; PMCID: PMC9720160.
134	Microalgae AND biorremediation AND China	China	Microalage/bacteria/archaea	Microalgal-bacterial granular sludge (MBGS)	Aquaculture wastewater	Laboratory	Removal		2021	DOI: 10.1007/s00449-021-02556-0	Fan S, Ji B, Abu Hasan H, Fan J, Guo S, Wang J, Yuan J. Microalgal-bacterial granular sludge process for non-aerated aquaculture wastewater treatment. Bioprocess Biosyst Eng. 2021 Aug;44(8):1733-1739. doi: 10.1007/s00449-021-02556-0. Epub 2021 Mar 27. PMID: 33772637.
135	Microalgae AND biorremediation AND China	China	Microalgae/fungi	Chlorella sp. and Aspergillus niger	Kitchen waste	Laboratory	Removal		2024	DOI: 10.1016/j.scitotenv.2024.175160	Wang Z, Li L, Hong Y. Trilogy of comprehensive treatment of kitchen waste by bacteria-microalgae-fungi combined system: Pretreatment, water purification and resource utilization, and biomass harvesting. Sci Total Environ. 2024 Nov 1;949:175160. doi: 10.1016/j.scitotenv.2024.175160. Epub 2024 Jul 30. PMID: 39084368.
136	Microalgae AND biorremediation AND China	China	Microalgae/fungi	Chlorella vugaris and Ganoderma lucidum	Biogas slurry	Laboratory	Removal		2021	DOI: 10.1007/s11274-021-03184-2	Xu B, Liu J, Zhao C, Sun S, Zhao Y, Liu J, Xu J, Wu D. Contribution of vitamin B12 to biogas upgrading and nutrient removal by different microalgae-based technology. World J Microbiol Biotechnol. 2021 Nov 11;37(12):216. doi: 10.1007/s11274-021-03184-2. PMID: 34762196.
137	Microalgae AND biorremediation AND China	China	Microalgae	Chlorella vulgaris assisted with granular activated carbon	Landfill leachate (LL)	Laboratory	Removal		2022	DOI: 10.1016/j.scitotenv.2021.152663	Hu R, Feng H, Chang H, Wei Z, Zhang C, Zhong N, Zhang Y, Zhang S, Ho SH. Improving reverse osmosis concentrate treatment and nutrients conversion to Chlorella vulgaris bioenergy assisted with granular activated carbon. Sci Total Environ. 2022 Apr 1;815:152663. doi: 10.1016/j.scitotenv.2021.152663. Epub 2021 Dec 28. PMID: 34971685.
138	Microalgae AND biorremediation AND China	China	Microalgae	Scenedesmus obliquus	Benzophenone-3	Laboratory	Removal		2020	DOI: 10.1016/j.jhazmat.2020.122149	Lee SH, Xiong JQ, Ru S, Patil SM, Kurade MB, Govindwar SP, Oh SE, Jeon BH. Toxicity of benzophenone-3 and its biodegradation in a freshwater microalga Scenedesmus obliquus. J Hazard Mater. 2020 May 5;389:122149. doi: 10.1016/j.jhazmat.2020.122149. Epub 2020 Jan 20. PMID: 32004845.
139	Microalgae AND biorremediation AND China	China	Microalgae	Scenedesmus sp.	Wastewater	Laboratory	Removal		2020	DOI: 10.1080/09593330.2019.1604816	Han J, Thomsen L, Pan K, Wang P, Wawilow T, Osundeko O, Wang S, Theilen U, Thomsen C. Treating wastewater by indigenous microalgae strain in pilot platform located inside a municipal wastewater treatment plant. Environ Technol. 2020 Nov;41(25):3261-3271. doi: 10.1080/09593330.2019.1604816. Epub 2019 Apr 18. PMID: 30961473.
140	Microalgae AND biorremediation AND China	China	Microalgae	Tribonema minus	Phenol	Laboratory	Removal		2017	DOI: 10.1016/j.biortech.2017.05.040	Cheng T, Zhang W, Zhang W, Yuan G, Wang H, Liu T. An oleaginous filamentous microalgae Tribonema minus exhibits high removing potential of industrial phenol contaminants. Bioresour Technol. 2017 Aug;238:749-754. doi: 10.1016/j.biortech.2017.05.040. Epub 2017 May 10. PMID: 28526282.
141	Microalgae AND biorremediation AND China	China	Microalgae	Microalgae	Wastewater	Laboratory	Removal		2015	DOI: 10.1080/15226514.2013.876970	Ding J, Zhao F, Cao Y, Xing L, Liu W, Mei S, Li S. Cultivation of microalgae in dairy farm wastewater without sterilization. Int J Phytoremediation. 2015;17(1-6):222-7. doi: 10.1080/15226514.2013.876970. PMID: 25397979.
142	Microalgae AND biorremediation AND China	China	Microalgae/bacteria	Chlorella vulgaris-Rhodococcus erythropolis	Waste motor oil	Laboratory	Removal		2023	DOI: 10.1016/j.jhazmat.2023.131960	Pi Y, Jia W, Chi S, Meng H, Tang Y. Effects of terminal electron acceptors on the biodegradation of waste motor oil using Chlorella vulgaris-Rhodococcus erythropolis consortia: Kinetic and thermodynamic windows of opportunity analysis. J Hazard Mater. 2023 Sep 15;458:131960. doi: 10.1016/j.jhazmat.2023.131960. Epub 2023 Jun 29. PMID: 37393825.
143	Microalgae AND biorremediation AND China	China	Microalgae	Chlorella vulgaris	Secondary effluent	Laboratory	Removal		2014	DOI: 10.1016/j.biortech.2014.11.108	Gao F, Yang ZH, Li C, Zeng GM, Ma DH, Zhou L. A novel algal biofilm membrane photobioreactor for attached microalgae growth and nutrients removal from secondary effluent. Bioresour Technol. 2015 Mar;179:8-12. doi: 10.1016/j.biortech.2014.11.108. Epub 2014 Dec 4. PMID: 25514396.
144	Microalgae AND biorremediation AND China	China	Microalgae	Scenedesmus quadricauda and Pseudomonas aeruginosa, Bacillus subtilis, and Dietzia maris	Black odorous water	Laboratory	Removal		2022	DOI: 10.1016/j.biortech.2021.126571	Song W, Ding S, Zhou L, Li N, Zhang Y, Li H, Ding J, Lu J. The performance of co-immobilized strains isolated from activated sludge combined with Scenedesmus quadricauda to remove nutrients and organics in black odorous water. Bioresour Technol. 2022 Feb;345:126571. doi: 10.1016/j.biortech.2021.126571. Epub 2021 Dec 15. PMID: 34921924.
145	Microalgae AND biorremediation AND China	China	Microalgae	Botryocossuss sp. NJD-1	Wastewater	Laboratory	Removal		2019	DOI: 10.1016/j.chemosphere.2019.04.152	Shen L, Saky SA, Yang Z, Ho SH, Chen C, Qin L, Zhang G, Wang Y, Lu Y. The critical utilization of active heterotrophic microalgae for bioremoval of Cr(VI) in organics co-contaminated wastewater. Chemosphere. 2019 Aug;228:536-544. doi: 10.1016/j.chemosphere.2019.04.152. Epub 2019 Apr 24. PMID: 31051357.
146	Microalgae AND biorremediation AND China	China	Microalgae	Tribonema minus	Sugarcane wastewater	Laboratory	Removal		2020	DOI: 10.1016/j.biortech.2020.123902	Wang F, Chen J, Zhang C, Gao B. Resourceful treatment of cane sugar industry wastewater by Tribonema minus towards the production of valuable biomass. Bioresour Technol. 2020 Nov;316:123902. doi: 10.1016/j.biortech.2020.123902. Epub 2020 Jul 25. PMID: 32738560.
147	Microalgae AND biorremediation AND China	China	Microalgae	Chlorella vulgaris	Phosphorus	Laboratory	Removal		2024	DOI: 10.1016/j.biortech.2024.131885	Cao J, Zhao D, Chen C, Zhu X, Zheng Y, Wei H, Hou M, Li C, Zhang S. Phosphorus removal in microalgal growth and harvesting using natural flocculant: Influence of microalgal characteristics and phosphorus forms. Bioresour Technol. 2025 Feb;417:131885. doi: 10.1016/j.biortech.2024.131885. Epub 2024 Nov 26. PMID: 39603478.
148	Microalgae AND biorremediation AND China	China	Microalgae	Halamphora coffeaeformis	Hypersaline and nutrient-rich food industry process water (FIPW)	Laboratory	Removal		2024	DOI: 10.1016/j.watres.2024.121430	Wang S, Zhang C, Zhang K, Zhang L, Bi R, Zhang Y, Hu Z. One-step bioremediation of hypersaline and nutrient-rich food industry process water with a domestic microbial community containing diatom Halamphora coffeaeformis. Water Res. 2024 May 1;254:121430. doi: 10.1016/j.watres.2024.121430. Epub 2024 Mar 5. PMID: 38461607.
149	Microalgae AND biorremediation AND China	China	Microalgae	Chlamydomonas reinhardtii, Scenedesmus obliquus, Chlorella pyrenoidosa and Chlorella vulgaris.	Wastewater	Laboratory	Removal		2014	DOI: 10.1039/c4em00094c	Zhou GJ, Ying GG, Liu S, Zhou LJ, Chen ZF, Peng FQ. Simultaneous removal of inorganic and organic compounds in wastewater by freshwater green microalgae. Environ Sci Process Impacts. 2014 Aug;16(8):2018-27. doi: 10.1039/c4em00094c. PMID: 24953257.
150	Microalgae AND biorremediation AND China	China	Microalgae	Chlorella vulgaris	Digested piggery wastewater	Laboratory	Removal		2019	DOI: 10.1007/s12010-018-2889-x	Sun ZL, Sun LQ, Chen GZ. Microalgal Cultivation and Nutrient Removal from Digested Piggery Wastewater in a Thin-film Flat Plate Photobioreactor. Appl Biochem Biotechnol. 2019 Apr;187(4):1488-1501. doi: 10.1007/s12010-018-2889-x. Epub 2018 Sep 27. PMID: 30259410.
151	Microalgae AND biorremediation AND China	China	Microalgae	Chaetoceros sp. QG-1	Trimethylbenzene	Laboratory	Degradation		2024	DOI: 10.1016/j.jenvman.2024.123907	Li H, Meng F, Du S, Cui J. Performance, kinetics, and mechanism of 1,2,3-trimethylbenzene biodegradation by a newly isolated marine microalga. J Environ Manage. 2025 Jan;373:123907. doi: 10.1016/j.jenvman.2024.123907. Epub 2024 Dec 28. PMID: 39806730.
152	Microalgae AND biorremediation AND China	China	Microalgae/Bacteria/archaea	Chlorella and activated sludge	Dimethylphenol	Laboratory	Degradation		2024	DOI: 10.1016/j.jhazmat.2024.135492	Shi J, Wan N, Yang S, Yang Y, Han H. Which biofilm reactor is suitable for degradation of 2,4-dimethylphenol, focusing on bacteria, algae, or a combination of bacteria-algae? J Hazard Mater. 2024 Oct 5;478:135492. doi: 10.1016/j.jhazmat.2024.135492. Epub 2024 Aug 12. PMID: 39141938.
153	Microalgae AND biorremediation AND China	China	Microalage	Chaetoceros muelleri	Hypersaline pickled mustard wastewater (PMW),	Laboratory	Removal		2024	DOI: 10.1016/j.biortech.2023.130172	Zhang K, Jiang S, Zhang J, Zheng J, Li P, Wang S, Bi R, Gao L. Phycoremediation and valorization of hypersaline pickled mustard wastewater via Chaetoceros muelleri and indigenous bacteria. Bioresour Technol. 2024 Feb;393:130172. doi: 10.1016/j.biortech.2023.130172. Epub 2023 Dec 10. PMID: 38086464.
154	Microalgae AND biorremediation AND China	China	Microalgae	Chlorella sp.	Livestock waste compost	Laboratory	Removal		2017	DOI: 10.1016/j.biortech.2016.09.094	Zhu LD, Li ZH, Guo DB, Huang F, Nugroho Y, Xia K. Cultivation of Chlorella sp. with livestock waste compost for lipid production. Bioresour Technol. 2017 Jan;223:296-300. doi: 10.1016/j.biortech.2016.09.094. Epub 2016 Sep 24. PMID: 27729191.
155	Microalgae AND biorremediation AND China	China	Microalgae/bacteria	Chlorella vulharis and Bacillus sp.	Mariculture wastewater	Laboratory	Removal		2021	DOI: 10.1016/j.envres.2021.111578	Gao Y, Guo L, Liao Q, Zhang Z, Zhao Y, Gao M, Jin C, She Z, Wang G. Mariculture wastewater treatment with Bacterial-Algal Coupling System (BACS): Effect of light intensity on microalgal biomass production and nutrient removal. Environ Res. 2021 Oct;201:111578. doi: 10.1016/j.envres.2021.111578. Epub 2021 Jul 3. PMID: 34228951.
156	Microalgae AND biorremediation AND China	China	Microalgae	Selenastrum capricornutum, Chlamydomonas reinhardtii and Chlorella vulgaris and mixed cultured bacteria	Wastewater	Laboratory	Removal		2017	DOI: 10.1016/j.jes.2016.12.017	Sun J, Simsek H. Bioavailability of wastewater derived dissolved organic nitrogen to green microalgae Selenastrum capricornutum, Chlamydomonas reinhardtii, and Chlorella vulgaris with/without presence of bacteria. J Environ Sci (China). 2017 Jul;57:346-355. doi: 10.1016/j.jes.2016.12.017. Epub 2017 Jan 15. PMID: 28647256.
157	Microalgae AND biorremediation AND China	China	Microalgae	Chlamydomonas sp.	Wastewater	Pilot	Removal		2024	DOI: 10.13345/j.cjb.230795	Guo X, Zhou Y, He Y, Chen B, Wang M. [Pilot-scale bioremediation of rare earths wastewater by Chlamydomonas sp. YC]. Sheng Wu Gong Cheng Xue Bao. 2024 Oct 25;40(10):3781-3794. Chinese. doi: 10.13345/j.cjb.230795. PMID: 39467764.
158	Microalgae AND biorremediation AND China	China	Microalgae	C. vulgaris (FACHB-8), C. pyrenoidosa (FACHB-5), Haematococus pluvialis (FACHB-872), S. obliquus (FACHB-12), S. platensis (FACHB-440) and Porphyridium cruentum	Piggery wastewater	Laboratory	Removal		2016	DOI: 10.1016/j.biortech.2016.09.128	Wang M, Yang Y, Chen Z, Chen Y, Wen Y, Chen B. Removal of nutrients from undiluted anaerobically treated piggery wastewater by improved microalgae. Bioresour Technol. 2016 Dec;222:130-138. doi: 10.1016/j.biortech.2016.09.128. Epub 2016 Oct 1. PMID: 27718397.
159	Microalgae AND biorremediation AND China	China	Microalgae	Scenedesmus obliquus	Wastewater	Laboratory	Removal		2015	DOI: 10.1016/j.biortech.2015.04.053	Shen QH, Jiang JW, Chen LP, Cheng LH, Xu XH, Chen HL. Effect of carbon source on biomass growth and nutrients removal of Scenedesmus obliquus for wastewater advanced treatment and lipid production. Bioresour Technol. 2015 Aug;190:257-63. doi: 10.1016/j.biortech.2015.04.053. Epub 2015 Apr 21. PMID: 25958150.
160	Microalgae AND biorremediation AND China	China	Microalgae	Chlorella sp.	Landfill leachate (LL).	Laboratory	Removal		2024	DOI: 10.1016/j.scitotenv.2024.174779	Lian X, Wang Z, Liu Z, Xiong Z, Dai H, Yang L, Liu Y, Yang J, Geng Y, Hu M, Shao P, Luo X. A new microalgal negative carbon technology for landfill leachate treatment: Simultaneous removal of nitrogen and phosphorus. Sci Total Environ. 2024 Oct 20;948:174779. doi: 10.1016/j.scitotenv.2024.174779. Epub 2024 Jul 14. PMID: 39009161.
161	Microalgae AND biorremediation AND China	China	Microalgae	Chlorella vulgaris	Benzo[a]pyrene	Laboratory	Degradation		2024	DOI: 10.1016/j.marpolbul.2023.115848	Chen Q, Li Z, Li Y, Liu M, Wu Y, Chen Z, Zhu B. Biodegradation of benzo[a]pyrene by a marine Chlorella vulgaris LH-1 with heterotrophic ability. Mar Pollut Bull. 2024 Jan;198:115848. doi: 10.1016/j.marpolbul.2023.115848. Epub 2023 Nov 29. PMID: 38029673.
162	Microalgae AND biorremediation AND China	China	Microalgae	Desmosdesmus sp.	Wastewater	Laboratory	Removal		2016	DOI: 10.1080/15226514.2016.1193466	Mar CC, Fan Y, Li FL, Hu GR. Bioremediation of wastewater from edible oil refinery factory using oleaginous microalga Desmodesmus sp. S1. Int J Phytoremediation. 2016 Dec;18(12):1195-201. doi: 10.1080/15226514.2016.1193466. PMID: 27260474.
163	Microalgae AND biorremediation AND China	China	Microalgae	Scenedesmus SDEC-8	Wastewater	Laboratory	Removal		2014	DOI: 10.1016/j.biortech.2014.03.135	Song M, Pei H, Hu W, Zhang S, Ma G, Han L, Ji Y. Identification and characterization of a freshwater microalga Scenedesmus SDEC-8 for nutrient removal and biodiesel production. Bioresour Technol. 2014 Jun;162:129-35. doi: 10.1016/j.biortech.2014.03.135. Epub 2014 Apr 3. PMID: 24747391.
164	Microalgae AND biorremediation AND China	China	Microalgae	Chlorella sp.-Cupriavidus	Phenol	Laboratory	Removal		2020	DOI: 10.1016/j.scitotenv.2020.140775	Yi T, Shan Y, Huang B, Tang T, Wei W, Quinn NWT. An efficient Chlorella sp.-Cupriavidus necator microcosm for phenol degradation and its cooperation mechanism. Sci Total Environ. 2020 Nov 15;743:140775. doi: 10.1016/j.scitotenv.2020.140775. Epub 2020 Jul 6. PMID: 32663680.
165	Microalgae AND biorremediation AND China	China	Microalgae	Chlorella sp.	Wastewater	Laboratory	Removal		2020	DOI: 10.1016/j.watres.2020.116430	Qin L, Gao M, Zhang M, Feng L, Liu Q, Zhang G. Application of encapsulated algae into MBR for high-ammonia nitrogen wastewater treatment and biofouling control. Water Res. 2020 Dec 15;187:116430. doi: 10.1016/j.watres.2020.116430. Epub 2020 Sep 23. PMID: 33011566.
166	Microalgae AND biorremediation AND China	China	Microalgae/bacteria	Selenastrum capricornutum and Mycobacterium sp.	Pyrene	Laboratory	Degradation		2014	DOI: 10.1021/es503761j	Luo S, Chen B, Lin L, Wang X, Tam NF, Luan T. Pyrene degradation accelerated by constructed consortium of bacterium and microalga: effects of degradation products on the microalgal growth. Environ Sci Technol. 2014 Dec 2;48(23):13917-24. doi: 10.1021/es503761j. Epub 2014 Nov 19. PMID: 25382552.
167	Bacteria AND Hydrocarbon removal AND China	China	Bacteria	Acinetobacter sp.	2-chlorophenol (2-CP)	Laboratory	Degradation		2023	https://doi.org/10.1016/j.jece.2023.109865	Lin, H., Guan, W., Xiao, Y., Qu, Y., & Ren, Y. (2023). Degradation mechanisms of 2-chlorophenol by Acinetobacter sp.: Exploring cellular membrane structure, intra-and extracellular components, and transcriptomic analysis. Journal of Environmental Chemical Engineering, 11(3), 109865.
168	Bacteria AND Hydrocarbon removal AND China	China	Bacteria	Rhodopseudomonas palustris	Soybean processing wastewater	Laboratory	Removal		2018	https://doi.org/10.1016/j.biortech.2018.11.087	Wu, P., Chen, Z., Zhang, Y., Wang, Y., Zhu, F., Cao, B., ... & Li, N. (2019). Rhodopseudomonas palustris wastewater treatment: Cyhalofop-butyl removal, biochemicals production and mathematical model establishment. Bioresource technology, 282, 390-397.
169	Bacteria AND Hydrocarbon removal AND China	China	Bacteria	Petroleum degrading bacteria	Petroleum hydrocarbons	Laboratory	Degradation		2024	https://doi.org/10.1016/j.jhazmat.2024.133600	Wang, H., Lv, Y., Bao, J., Chen, Y., & Zhu, L. (2024). Petroleum-contaminated soil bioremediation and microbial community succession induced by application of co-pyrolysis biochar amendment: An investigation of performances and mechanisms. Journal of Hazardous Materials, 466, 133600.
170	Bacteria AND Hydrocarbon removal AND China	China	Bacteria	Acidobacteria	Petroleum hydrocarbons	Laboratory	Degradation		2022	https://doi.org/10.1016/j.petsci.2022.01.022	Pi, Y. R., & Bao, M. T. (2022). Investigation of kinetics in bioaugmentation of crude oil via high-throughput sequencing: Enzymatic activities, bacterial community composition and functions. Petroleum Science, 19(4), 1905-1914.
171	Bacteria AND Hydrocarbon removal AND China	China	Bacteria	Gordonia sp.	Synthetic wastewater	Laboratory	Removal		2024	https://doi.org/10.1016/j.jece.2024.112837	Yuan, Y., Zhou, J., Zhao, S., Qu, J., Liu, S., Zhai, M., ... & Huang, F. (2024). Synergistic degradation efficiency of nitrogen, phosphorus and microbial dynamic succession driven by a novel strain Gordonia sp. D4 during synthetic wastewater treatment. Journal of Environmental Chemical Engineering, 12(3), 112837.
172	Bacteria AND Hydrocarbon removal AND China	China	Bacteria	Acinetobacter sp.	Crude oil	Laboratory	Degradation		2018	https://doi.org/10.5004/dwt.2018.22550	Ren, Z., Leng, X., Zhang, Z., & Feng, H. (2018). Effect of low-strength magnetic fields on the oil removal performance of oil-degrading microorganisms. Desalination and Water Treatment, 120, 133-140.
173	Bacteria AND Hydrocarbon removal AND China	China	Bacteria	Rhodopseudomonas	Heavy oil refinery wastewater	Laboratory	Removal		2023	https://doi.org/10.1016/j.jenvman.2023.118834	Sun, Y., Sun, Y., & Li, X. (2023). Removal of pollutants and accumulation of high-value cell inclusions in a batch reactor containing Rhodopseudomonas for treating real heavy oil refinery wastewater. Journal of Environmental Management, 345, 118834.
174	Bacteria AND Hydrocarbon removal AND China	China	Bacteria	Metagenomics	Thermogenic hydrocarbons	Laboratory	Degradation		2025	https://doi.org/10.1016/j.marpetgeo.2024.106871	Lai, H., Lu, Q., Yang, Z., Kuang, Z., Xu, C., Deng, Y., ... & Huang, W. (2024). Origin and microbial degradation of thermogenic hydrocarbons within the sandy gas hydrate reservoirs in the Qiongdongnan Basin, northern South China Sea. Marine and Petroleum Geology, 165, 106871.
175	Bacteria AND Hydrocarbon removal AND China	China	Bacteria	Soil bacteria and archaea	PAHs	Laboratory	Degradation		2022	https://doi.org/10.1016/j.envpol.2022.120023	Gou, Y., Song, Y., Yang, S., Yang, Y., Cheng, Y., Li, J., ... & Wang, H. (2022). Polycyclic aromatic hydrocarbon removal from subsurface soil mediated by bacteria and archaea under methanogenic conditions: Performance and mechanisms. Environmental Pollution, 313, 120023.
176	Bacteria AND Hydrocarbon removal AND China	China	Bacteria	Bacterian and macroalgae	Wastewater	Laboratory	Degradation		2024	https://doi.org/10.1016/j.jenvman.2024.123004	Ye, T., Li, M., Lin, Y., Wei, B., & Su, Z. (2024). Enhanced nitrogen and phosphorus removal from mariculture water using immobilized bacteria and macroalgae. Journal of Environmental Management, 370, 123004.
177	Bacteria AND Hydrocarbon removal AND China	China	Bacteria	Pseudomonas sp.	Petroleum hydrocarbon	Laboratory	Degradation		2023	https://doi.org/10.1016/j.bej.2023.108987	Liu, F., Liu, H., Zhu, H., Xie, Y., Zhang, D., Cheng, Y., ... & Yang, S. (2023). Remediation of petroleum hydrocarbon-contaminated groundwater by biochar-based immobilized bacteria. Biochemical Engineering Journal, 197, 108987.
178	Bacteria AND Hydrocarbon removal AND China	China	Bacteria	Bacteria	Petroleum hydrocarbons	Laboratory	Degradation		2024	https://doi.org/10.1016/j.cej.2024.155771	Li, X., Zhang, R., Liu, Z., Zhang, Y., & Sun, Z. (2024). Enhanced indigenous bacteria-mediated bioremediation of aged petroleum-contaminated soil by Fenton pretreatment: Synergistic effect of soil environmental improvement and microbial community response. Chemical Engineering Journal, 498, 155771.
179	Bacteria AND Hydrocarbon removal AND China	China	Bacteria	Acinetobacter, Stenotrophomonas, and Comamonas	PAHs	Laboratory	Degradation		2024	https://doi.org/10.1016/j.jhazmat.2024.134122	Tang, L., Sun, Y., Lu, W., Chen, X., Mosa, A., Minkina, T., ... & Ling, W. (2024). A novel remediation strategy of mixed calcium peroxide and degrading bacteria for polycyclic aromatic hydrocarbon contaminated water. Journal of Hazardous Materials, 470, 134122.
180	Bacteria AND Hydrocarbon removal AND China	China	Bacteria	Achromobacter sp.	Anthracene, phenanthrene and pyrence	Laboratory	Degradation		2014	https://doi.org/10.1016/j.marpolbul.2014.04.018	Deng, M. C., Li, J., Liang, F. R., Yi, M., Xu, X. M., Yuan, J. P., ... & Wang, J. H. (2014). Isolation and characterization of a novel hydrocarbon-degrading bacterium Achromobacter sp. HZ01 from the crude oil-contaminated seawater at the Daya Bay, southern China. Marine Pollution Bulletin, 83(1), 79-86.
181	Bacteria AND Hydrocarbon removal AND China	China	Bacteria	Acinetobacter and Scedosporium	Petroleum hydrocarbon	Laboratory	Degradation		2021	https://doi.org/10.1016/j.chemosphere.2021.133337	Atakpa, E. O., Zhou, H., Jiang, L., Ma, Y., Liang, Y., Li, Y., ... & Zhang, C. (2022). Improved degradation of petroleum hydrocarbons by co-culture of fungi and biosurfactant-producing bacteria. Chemosphere, 290, 133337.
182	Bacteria AND Hydrocarbon removal AND China	China	Bacteria	Endophytic Bacteria and Plant	PAHs	Laboratory	Degradation		2024	https://doi.org/10.1016/j.jhazmat.2024.135513	Cheng, X., Jiang, L., Zhao, X., Wang, S., Li, J., Luo, C., & Zhang, G. (2024). Synergism of endophytic microbiota and plants promotes the removal of polycyclic aromatic hydrocarbons from the Alfalfa rhizosphere. Journal of Hazardous Materials, 478, 135513.
183	Bacteria AND Hydrocarbon removal AND China	China	Bacteria	Pseudomonas, Acinetobacter, and Sphingobacterium	Petroleum hydrocarbon	Laboratory	Degradation		2021	https://doi.org/10.1016/j.chemosphere.2021.131663	Guo, S., Liu, X., & Tang, J. (2022). Enhanced degradation of petroleum hydrocarbons by immobilizing multiple bacteria on wheat bran biochar and its effect on greenhouse gas emission in saline-alkali soil. Chemosphere, 286, 131663.
184	Bacteria AND Hydrocarbon removal AND China	China	Bacteria	Pseudomonas sp	Diesel	Laboratory	Degradation		2021	https://doi.org/10.1016/j.petsci.2021.09.009	Fu, X. G., Shi, K., Xue, J. L., Chen, C., Bai, Y., Qiao, Y. L., ... & Yu, H. (2021). Systematic adsorption process of petroleum hydrocarbon by immobilised petroleum-degradation bacteria system in degradation pathways. Petroleum Science, 18(5), 1543-1550.
185	Bacteria AND Hydrocarbon removal AND China	China	Bacteria	Paraburkholderia sp.	PAHs	Laboratory	Degradation		2023	https://doi.org/10.1016/j.jhazmat.2023.133123	Li, J., Ou, Y., Wang, L., Zheng, Y., Xu, W., Peng, J., ... & Ye, J. (2024). Responses of a polycyclic aromatic hydrocarbon-degrading bacterium, Paraburkholderia fungorum JT-M8, to Cd (II) under P-limited oligotrophic conditions. Journal of Hazardous Materials, 465, 133123.
186	Bacteria AND Hydrocarbon removal AND China	China	Bacteria	Cable bacteria	Heavy oil refinery wastewater	Laboratory	Degradation		2024	https://doi.org/10.1016/j.watres.2024.122283	Yang, X., Li, Y., Pu, J., Huang, Y., Luan, T., & Xu, M. (2024). Effects of cable bacteria on vertical redox profile formation and phenanthrene biodegradation in intertidal sediment responded to tide. Water Research, 265, 122283.
187	Bacteria AND Hydrocarbon removal AND China	China	Bacteria	Bacillus firmus	Phenanthrene	Laboratory	Removal	Bioaumentación de suelo	2024	https://doi.org/10.1016/j.jhazmat.2022.129643	Zhou, N., Guo, H., Liu, Q., Zhang, Z., Sun, J., & Wang, H. (2022). Bioaugmentation of polycyclic aromatic hydrocarbon (PAH)-contaminated soil with the nitrate-reducing bacterium PheN7 under anaerobic condition. Journal of Hazardous Materials, 439, 129643.
188	Bacteria AND Hydrocarbon removal AND China	China	Bacteria	Endophytic Bacteria and Chlorella vulgaris, and Clonostachys rosea	Wastewater	Laboratory	Removal		2024	https://doi.org/10.1016/j.algal.2024.103486	Xu, W., Wang, Z., Lu, B., Guo, G., Zhao, C., Liu, J., & Zhao, Y. (2024). Effect of different microalgae-bacterium-fungus symbiont technologies on nutrient removal from aquaculture wastewater and biogas upgrading under a variety of mixed light wavelengths. Algal Research, 79, 103486.
189	Bacteria AND Hydrocarbon removal AND China	China	Bacteria	Pseudomonas sp.	Chlorinated organic compounds	Laboratory	Degradation		2023	https://doi.org/10.1016/j.jwpe.2023.104699	Chen, Z., Cao, W., Li, Y., Song, J., Liu, Y., Liu, J., ... & Bai, H. (2024). Enhancing the removal of chlorinated hydrocarbons from groundwater using a new BL5 microorganism with functional CS@ ZVI materials. Journal of Water Process Engineering, 57, 104699.
190	Bacteria AND Hydrocarbon removal AND China	China	Bacteria	Endophytic Bacteria and Plant	PAHs	Laboratory	Degradation		2023	https://doi.org/10.1016/j.jclepro.2023.137996	Biotrophic interactions between plant and endophytic bacteria in removal of PAHs and Cd from contaminated soils enhanced by graphene oxide
191	Bacteria AND Hydrocarbon removal AND China	China	Bacteria	Proteobacteria and Firmicutes.	PAHs	Laboratory	Degradation		2019	https://doi.org/10.1016/j.ecoenv.2019.110092	Gou, Y., Zhao, Q., Yang, S., Wang, H., Qiao, P., Song, Y., ... & Li, P. (2020). Removal of polycyclic aromatic hydrocarbons (PAHs) and the response of indigenous bacteria in highly contaminated aged soil after persulfate oxidation. Ecotoxicology and Environmental Safety, 190, 110092.
192	Bacteria AND Hydrocarbon removal AND China	China	Bacteria	Cable bacteria	Pyrene	Laboratory	Degradation		2023	https://doi.org/10.1016/j.jhazmat.2022.130305	Huang, Y., Hu, W., Dong, M., Yang, Y., Yang, X., Huang, H., ... & Xu, M. (2023). Cable bacteria accelerate the anaerobic removal of pyrene in black odorous river sediments. Journal of Hazardous Materials, 443, 130305.
193	Bacteria AND Hydrocarbon removal AND China	China	Bacteria	Pseudomonas, Cellvibrio, and Devosia	Petroleum hydrocarbons	Laboratory	Degradation		2024	https://doi.org/10.1016/j.envres.2024.118724	He, L., Wang, Y., Xi, B., Zhao, X., Cai, D., Sun, Y., ... & Zhang, C. (2024). Synergistic removal of total petroleum hydrocarbons and antibiotic resistance genes in Yellow River Delta wetlands contaminated soil composting regulated by biogas slurry addition. Environmental Research, 252, 118724.
194	Bacteria AND Hydrocarbon removal AND China	China	Bacteria	Anaerobic bacteria	Trichloroethylene (TCE)	Laboratory	Degradation		2024	https://doi.org/10.1016/j.cej.2024.150085	Wang, L., Jia, L., Xin, J., Chen, L., Meng, W., & Lu, J. (2024). Exploring efficient reductive dechlorination in nitrate-containing groundwater: Does sulfidated microscale zero-valent iron coupled with anaerobic bacteria increase sustainability?. Chemical Engineering Journal, 486, 150085.
195	Bacteria AND Hydrocarbon removal AND China	China	Bacteria	Endophytic bacterium	PAHs	Laboratory	Degradation		2019	https://doi.org/10.1016/j.envpol.2019.07.097	Lu, L., Chai, Q., He, S., Yang, C., & Zhang, D. (2019). Effects and mechanisms of phytoalexins on the removal of polycyclic aromatic hydrocarbons (PAHs) by an endophytic bacterium isolated from ryegrass. Environmental Pollution, 253, 872-881.
196	Bacteria AND Hydrocarbon removal AND China	China	Bacteria	Bacteria consortium	Pyrene	Laboratory	Degradation		2022	https://doi.org/10.1016/j.scitotenv.2022.158388	Su, Y., Sun, S., Liu, Q., Zhao, C., Li, L., Chen, S., ... & Tang, F. (2022). Characterization of the simultaneous degradation of pyrene and removal of Cr (VI) by a bacteria consortium YH. Science of The Total Environment, 853, 158388.
197	Bacteria AND Hydrocarbon removal AND China	China	Bacteria	Bacteria and biochar	Amonio y manganeso	Laboratory	Removal		2024	https://doi.org/10.1016/j.jece.2024.113362	Deng, S., An, Q., Zhang, W., Li, Z., Song, J., Yang, Y., ... & Zhao, B. (2024). Impact of biochar synergized bacteria on Mn2+ and NH4+-N removal and CO2 immobilization in water by enhanced extracellular electron transfer. Journal of Environmental Chemical Engineering, 113362.
198	Bacteria AND Hydrocarbon removal AND China	China	Bacteria	Soil bacteria	PAHs	Laboratory	Degradation		2022	https://doi.org/10.1016/j.envpol.2022.118872	Gou, Y., Ma, J., Yang, S., & Song, Y. (2022). Insights into the effects of Fenton oxidation on PAH removal and indigenous bacteria in aged subsurface soil. Environmental Pollution, 298, 118872.
199	Bacteria AND Hydrocarbon removal AND China	China	Bacteria	Bacillus Firmus	Phenanthrene	Laboratory	Degradation		2024	https://doi.org/10.1016/j.chemosphere.2024.141230	Zhou, N., Guo, H., Zhang, Z., & Wang, H. (2024). The discrepant metabolic pathways of PAHs by facultative anaerobic bacteria under aerobic and nitrate-reducing conditions. Chemosphere, 351, 141230.
200	Bacteria AND Hydrocarbon removal AND China	China	Bacteria	Electroactive biofilms	Petroleum hydrocarbons	Laboratory	Degradation		2024	https://doi.org/10.1016/j.jhazmat.2024.134407	Xue, J., Ma, H., Dong, X., Shi, K., Zhou, X., Qiao, Y., ... & Jiang, Q. (2024). Insights into the response of electroactive biofilm with petroleum hydrocarbons degradation ability to quorum sensing signals. Journal of Hazardous Materials, 471, 134407.
201	Bacteria AND Hydrocarbon removal AND China	China	Bacteria	Soil microbial fuel cells	PAHs	Laboratory	Degradation		2024	https://doi.org/10.1016/j.cej.2024.157142	Yan, C., Liang, D., Chen, D., Yu, Y., Zhang, Z., Zhou, J., & Feng, Y. (2024). Integrating biochar granular with microbial fuel cell to enhance the remediation of polycyclic aromatic hydrocarbons contaminated soil. Chemical Engineering Journal, 157142.
202	Bacteria AND Hydrocarbon removal AND China	China	Bacteria	Pseudomonas	Nitrogen	Laboratory	Removal		2024	https://doi.org/10.1016/j.biortech.2024.130869	Wang, J., Ran, B., Peng, Y., An, Q., & Zhao, B. (2024). Evaluation of aerobic granulation performance bioaugmented with the auto-aggregating bacterium Pseudomonas stutzeri strain XL-2 with heterotrophic nitrification-aerobic denitrification capacity. Bioresource Technology, 403, 130869.
203	Bacteria AND Hydrocarbon removal AND China	China	Bacteria	Biotrickling filters (BTFs)	Ethane, ethylene, and acetylene	Laboratory	Removal		2024	https://doi.org/10.1016/j.biortech.2024.130480	Chemical structure of hydrocarbons significantly affects removal performance and microbial responses in gas biotrickling filters
204	Bacteria AND Hydrocarbon removal AND China	China	Bacteria	Enterobacter himalayensis	Petroleum hydrocarbons	Laboratory	Degradation		2023	https://doi.org/10.1016/j.jece.2023.111366	Li, D., Yao, Z., Jin, T., Huang, S., & Wang, L. (2023). Remediation and regulatory factors of petroleum hydrocarbon contaminated soil on site through Fe2+/Na2S2O8-Enterobacter himalayensis GZ6. Journal of Environmental Chemical Engineering, 11(6), 111366.
205	Bacteria AND Hydrocarbon removal AND China	China	Bacteria	Martelella sp. AD-3, and Suaeda salsa L (S. salsa).	PAHs	Laboratory	Degradation		2023	https://doi.org/10.1016/j.scitotenv.2023.163279	Cui, C., Shen, J., Zhu, Y., Chen, X., Liu, S., & Yang, J. (2023). Bioremediation of phenanthrene in saline-alkali soil by biochar-immobilized moderately halophilic bacteria combined with Suaeda salsa L. Science of the Total Environment, 880, 163279.
206	Bacteria AND Hydrocarbon removal AND China	China	Bacteria	Bacillus subtilis	Phenanthrene	Laboratory	Degradation		2024	https://doi.org/10.1016/j.jhazmat.2023.132475	Liu, M., Zhang, L., Yang, R., Cui, H., Li, Y., Li, X., & Huang, H. (2024). Integrating metal-organic framework ZIF-8 with green modifier empowered bacteria with improved bioremediation. Journal of Hazardous Materials, 461, 132475.
207	Bacteria AND Hydrocarbon removal AND China	China	Bacteria	Actinobacteria, Chloroflexi, Sphingomonas, and Stenotrophobacter, and fungi Pseudogymnoascus, and Tomentella.	Benzo[a] pyrene	Laboratory	Degradation		2024	https://doi.org/10.1016/j.jenvman.2024.122503	Li, X., Song, C., Kang, X., Chen, F., Li, A., Wang, Y., ... & Liu, J. (2024). Assembly and functional profile of rhizosphere microbial community during the Salix viminalis-AMF remediation of polycyclic aromatic hydrocarbon polluted soils. Journal of Environmental Management, 370, 122503.
208	Bacteria AND Hydrocarbon removal AND China	China	Bacteria	Moving-bed biofilm reactor (MBBR)	Ammonia	Laboratory	Removal		2023	https://doi.org/10.1016/j.chemosphere.2023.138098	Wang, J., Li, L., Chi, B., Shan, J., Yi, X., Liu, Y., & Zhou, H. (2023). Metagenomic insights into the effects of benzyl dodecyl dimethyl ammonium bromide (BDAB) shock on bacteria-driven nitrogen removal in a moving-bed biofilm reactor (MBBR). Chemosphere, 320, 138098.
209	Bacteria AND Hydrocarbon removal AND China	China	Bacteria	Gordonia sp.	Phenanthrene	Laboratory	Degradation		2021	https://doi.org/10.1016/j.bbrc.2021.10.069	Mai, Z., Wang, L., Li, Q., Sun, Y., & Zhang, S. (2021). Biodegradation and metabolic pathway of phenanthrene by a newly isolated bacterium Gordonia sp. SCSIO19801. Biochemical and Biophysical Research Communications, 585, 42-47.
210	Bacteria AND Hydrocarbon removal AND China	China	Bacteria	Phenanthrene degrading bacteria	Phenanthrene	Laboratory	Degradation		2019	https://doi.org/10.1016/j.envint.2019.105081	Chen, S., Ma, Z., Li, S., Waigi, M. G., Jiang, J., Liu, J., & Ling, W. (2019). Colonization of polycyclic aromatic hydrocarbon-degrading bacteria on roots reduces the risk of PAH contamination in vegetables. Environment international, 132, 105081.
211	Bacteria AND Hydrocarbon removal AND China	China	Bacteria	Recombinant bacteria	N2H4	Laboratory	Removal		2021	https://doi.org/10.1016/j.jwpe.2021.102366	Liu, Y., Lu, Y., Yang, X., Xu, Y., Chen, X., Qian, G., & Liu, Q. (2021). Construction of a hydrazine oxidoreductase gene recombinant bacterium for effective N2H4 removal from wastewater. Journal of Water Process Engineering, 44, 102366.
212	Bacteria AND Hydrocarbon removal AND China	China	Bacteria	Enterobacteriales, Acidobacteria, Alphaproteobacteria, Paenibacillaceae, Flavobacteriia, Chloroflexi, Cyanobacteria, Caldilineae, Latescibacteria, Armatimonadetes and Blastocatellia	Phenanthrene	Laboratory	Removal		2023	https://doi.org/10.1016/j.chemosphere.2023.140377	Tang, X., Li, Y., Jin, R., Yin, G., Hou, L., Liu, M., ... & Han, P. (2023). Community pattern of potential phenanthrene (PHE) degrading bacteria in PHE contaminated soil revealed by 13C-DNA stable isotope probing. Chemosphere, 344, 140377.
213	Bacteria AND Hydrocarbon removal AND China	China	Bacteria	Alcaligenes faecalis	Hydrolyzed polyacrylamide (HPAM)	Laboratory	Degradation		2024	https://doi.org/10.1016/j.envpol.2024.125124	Yu, Y., Li, Y., Sun, B., Cui, J., Liu, H., Sun, Y., ... & Bao, M. (2024). Characterization and Degradation Mechanism of a Newly Isolated Hydrolyzed Polyacrylamide-degrading Bacterium Alcaligenes faecalis EPDB-5 from the Oilfield Sludge. Environmental Pollution, 125124.
214	Bacteria AND Hydrocarbon removal AND China	China	Bacteria	Mycobacterium crocinum	PAHs	Laboratory	Degradation		2021	https://doi.org/10.1016/j.jhazmat.2020.124533	Chen, W., Zhang, H., Zhang, M., Shen, X., Zhang, X., Wu, F., ... & Wang, X. (2021). Removal of PAHs at high concentrations in a soil washing solution containing TX-100 via simultaneous sorption and biodegradation processes by immobilized degrading bacteria in PVA-SA hydrogel beads. Journal of Hazardous Materials, 410, 124533.
215	Bacteria AND Hydrocarbon removal AND China	China	Bacteria	Bacillus licheniformis	PAHs	Laboratory	Degradation		2024	https://doi.org/10.1016/j.ibiod.2024.105909	Zhang, B., Wang, L., Diwu, Z., Nie, M., & Nie, H. (2024). Effects of stress metabolism on physiological and biochemical reaction and polycyclic aromatic hydrocarbons degradation ability of Bacillus. sp. International Biodeterioration & Biodegradation, 195, 105909.
216	Bacteria AND Hydrocarbon removal AND China	China	Bacteria	Bacillus cereus	Dyeing wastewater	Laboratory	Removal		2022	https://doi.org/10.1016/j.jhazmat.2021.127577	Pi, Y., Duan, C., Zhou, Y., Sun, S., Yin, Z., Zhang, H., ... & Zhao, Y. (2022). The effective removal of Congo Red using a bio-nanocluster: Fe3O4 nanoclusters modified bacteria. Journal of Hazardous Materials, 424, 127577.
217	Bacteria AND Hydrocarbon removal AND China	China	Bacteria	Gordonia and Mycolicibacterium	Petroleum hydrocarbons	Laboratory	Degradation		2024	https://doi.org/10.1016/j.scitotenv.2024.172478	Ou, Y., Wu, M., Yu, Y., Liu, Z., Zhang, T., & Zhang, X. (2024). Low dose phosphorus supplementation is conducive to remediation of heavily petroleum-contaminated soil—From the perspective of hydrocarbon removal and ecotoxicity risk control. Science of The Total Environment, 929, 172478.
218	Bacteria AND Hydrocarbon removal AND China	China	Bacteria	Bacillus sp.	Petroleum hydrocarbons	Laboratory	Degradation		2023	https://doi.org/10.1016/j.jhazmat.2023.132102	Zhang, S., Zhang, M., Han, F., Liu, Z., Zhao, C., Lei, J., & Zhou, W. (2023). Enhanced degradation of petroleum in saline soil by nitrogen stimulation and halophilic emulsifying bacteria Bacillus sp. Z-13. Journal of Hazardous Materials, 459, 132102.
219	Bacteria AND Hydrocarbon removal AND China	China	Bacteria	Arcobacter, Pseudomonas and Bacillus	Crude oil	Laboratory	Degradation		2020	https://doi.org/10.1016/j.jhazmat.2020.122160	Li, H., Lai, R., Jin, Y., Fang, X., Cui, K., Sun, S., ... & Zhang, Z. (2020). Directional culture of petroleum hydrocarbon degrading bacteria for enhancing crude oil recovery. Journal of hazardous materials, 390, 122160.
220	Bacteria AND Hydrocarbon removal AND China	China	Bacteria	Acinetobacter sp.	Benzo [a] pyrene	Laboratory	Degradation		2023	https://doi.org/10.1016/j.jhazmat.2023.131666	Zou, X., Su, Q., Yi, Q., Guo, L., Chen, D., Wang, B., ... & Li, J. (2023). Determining the degradation mechanism and application potential of benzopyrene-degrading bacterium Acinetobacter XS-4 by screening. Journal of Hazardous Materials, 456, 131666.
221	Bacteria AND Hydrocarbon removal AND China	China	Bacteria	PAH-degrading microbial consortium	PAHs	Laboratory	Degradation		2024	https://doi.org/10.1016/j.jhazmat.2024.134091	Zhou, X., Sun, Y., Wang, T., Tang, L., Ling, W., Mosa, A., ... & Gao, Y. (2024). Remediation potential of an immobilized microbial consortium with corn straw as a carrier in polycyclic aromatic hydrocarbons contaminated soil. Journal of Hazardous Materials, 469, 134091.
222	Bacteria AND Hydrocarbon removal AND China	China	Bacteria	PAH-degrading endophytic bacteria	PAHs	Laboratory	Removal		2021	https://doi.org/10.1016/j.apsoil.2021.104193	Zhang, G., Wang, J., Zhao, H., Liu, J., & Ling, W. (2021). PAH degradation and gene abundance in soils and vegetables inoculated with PAH-degrading endophytic bacteria. Applied Soil Ecology, 168, 104193.
223	Bacteria AND Hydrocarbon removal AND China	China	Bacteria	Klebsiella and Clostridium	Dyeing wastewater	Laboratory	Removal		2024	https://doi.org/10.1016/j.jhazmat.2024.135362	Fan, T., Liu, X., Sheng, H., Ma, M., Chen, X., Yue, Y., ... & Kalkhajeh, Y. K. (2024). The enhancement effect of n-Fe3O4 on methyl orange reduction by nitrogen-fixing bacteria consortium. Journal of Hazardous Materials, 478, 135362.
224	Bacteria AND Hydrocarbon removal AND China	China	Bacteria	Nitratireductor, Pseudonocardia, Brevundimonas and Acinetobacter	Petroleum hydrocarbons	Laboratory	Degradation		2021	https://doi.org/10.1016/j.marpolbul.2021.112770	Ma, M., Gao, W., Li, Q., Han, B., Zhu, A., Yang, H., & Zheng, L. (2021). Biodiversity and oil degradation capacity of oil-degrading bacteria isolated from deep-sea hydrothermal sediments of the South Mid-Atlantic Ridge. Marine Pollution Bulletin, 171, 112770.
225	Bacteria AND Hydrocarbon removal AND China	China	Bacteria	Pseudomonas spp., Gordonia sp., and Rhodococcus sp	Benzophenone-n compounds	Laboratory	Degradation		2023	https://doi.org/10.1016/j.chemosphere.2023.139038	Lau, S. H., Su, C. L., Yu, T. Y., Zhong, Y., Xu, X., Jane, W. N., & Chang, Y. T. (2023). The use of immobilised bacteria cross-linked within magnetic alginate beads enhances the treatment of benzophenone-type UV filter chemicals by the SBR system. Chemosphere, 334, 139038.
226	Bacteria AND Hydrocarbon removal AND China	China	Bacteria	Rhodococcus sp.	Wastewater	Laboratory	Removal		2023	https://doi.org/10.1016/j.jwpe.2023.104576	Chen, P., Chen, D., Yang, B., Zhang, K., & Li, S. (2023). Enhancing the sewage treatment effect, reducing membrane fouling, and increasing microbial community diversity by a novel biofiller-carrying functional bacteria Rhodococcus sp. CPZ24 in a moving bed biofilm reactor. Journal of Water Process Engineering, 56, 104576.
227	Bacteria AND Hydrocarbon removal AND China	China	Bacteria	soil microbiomes	Petroleum hydrocarbons	Laboratory	Degradation		2024	https://doi.org/10.1016/j.pedsph.2024.04.001	ZHANG, X., Yaxi, D. E. N. G., Goujian, C. H. I., Hong, L. Ü., & Hongxia, Z. H. A. O. (2024). Petroleum hydrocarbons removal from the aged soil: Analysis of soil enzymes and microbial community evolution during phytoremediation of Suaeda salsa. Pedosphere.
228	Bacteria AND Hydrocarbon removal AND China	China	Bacteria	Gram-positive aerobic bacterium.	High-viscosity paraffin-based crude oil	Laboratory	Degradation		2024	https://doi.org/10.1016/j.fuel.2024.131697	Wang, B., Chang, Y., Ma, R., Zhang, Q., & Wang, W. (2024). Study on optimized culture of microbial strains and their ability in wax removal and viscosity reduction of paraffin-based crude oil. Fuel, 369, 131697.
229	Bacteria AND Hydrocarbon removal AND China	China	Bacteria	Acinetobacter, Stenotrophomonas, and Comamonas,	PAHs	Laboratory	Degradation		2024	https://doi.org/10.1016/j.scitotenv.2024.171662	Tang, L., Yan, J., Zhou, X., Wang, J., Gao, Y., Mosa, A., ... & Ling, W. (2024). Dissolved organic matter influences the indigenous bacterial community and polycyclic aromatic hydrocarbons biodegradation in soils. Science of The Total Environment, 924, 171662.
230	Bacteria AND Hydrocarbon removal AND China	China	Bacteria	Streptococcus and Methanosarcina and biochar	PAHs	Laboratory	Degradation		2024	https://doi.org/10.1039/d4ra03732d	Tang, R., Zhang, M., & Li, X. (2024). A novel strategy combining hydrogenotrophic methanogens' bioaugmentation and biochar biostimulation for simultaneous polycyclic aromatic hydrocarbon biodegradation and bioenergy recovery. RSC advances, 14(33), 23710-23719.
231	Bacteria AND Hydrocarbon removal AND China	China	Bacteria	Soil microbiome	Aromatic hydrocarbons	Laboratory	Degradation		2022	https://doi.org/10.1016/j.ecoenv.2022.114139	Wang, J., Zhang, Y., Ding, Y., Song, H., Liu, T., Xu, W., ... & Shi, Y. (2022). Stress response characteristics of indigenous microorganisms in aromatic-hydrocarbons-contaminated groundwater in the cold regions of Northeast China. Ecotoxicology and Environmental Safety, 246, 114139.
232	Bacteria AND Hydrocarbon removal AND China	China	Bacteria	Anaerolineaceae, Dechloromonas, Bacteroidetes_vadin HA17 and Geobacter	PAHs	Laboratory	Degradation		2020	https://doi.org/10.1016/j.envpol.2020.115693	Han, X., Wang, F., Zhang, D., Feng, T., & Zhang, L. (2021). Nitrate-assisted biodegradation of polycyclic aromatic hydrocarbons (PAHs) in the water-level-fluctuation zone of the three Gorges Reservoir, China: Insights from in situ microbial interaction analyses and a microcosmic experiment. Environmental Pollution, 268, 115693.
233	Bacteria AND Hydrocarbon removal AND China	China	Bacteria	Pseudomonas, Paenibacillus, Methylobacterium and Sphingobium	Long alkanes	Laboratory	Degradation		2021	https://doi.org/10.1016/j.jenvman.2021.113933	Xu, J., Sun, Y., Tian, G., Li, X., & Yang, Z. (2022). Fast biodegradation of long-alkanes by enhancing bacteria performance rate by per-oxidation. Journal of environmental management, 301, 113933.
234	Bacteria AND Hydrocarbon removal AND China	China	Bacteria	Alcaligenes sp. and plant	PAHs	Laboratory	Degradation		2017	https://doi.org/10.1016/j.envpol.2017.07.037	Sun, L., Zhu, G., Liao, X., & Yan, X. (2017). Interactions between Pteris vittata L. genotypes and a polycyclic aromatic hydrocarbon (PAH)-degrading bacterium (Alcaligenes sp.) in arsenic uptake and PAH-dissipation. Environmental Pollution, 230, 862-870.
235	Bacteria AND Hydrocarbon removal AND China	China	Bacteria	Immobilized low-temperature-resistant mixed microorganisms (LTRMM)	PAHs	Laboratory	Degradation		2024	https://doi.org/10.1016/j.scitotenv.2024.173414	Su, D., Liu, Y., Liu, F., Dong, Y., & Pu, Y. (2024). Enhancing polycyclic aromatic hydrocarbon soil remediation in cold climates using immobilized low-temperature-resistant mixed microorganisms. Science of The Total Environment, 939, 173414.
236	Bacteria AND Hydrocarbon removal AND China	China	Bacteria	Soil microorganims and plant	Petroleum hydrocarbon	Laboratory	Degradation		2021	https://doi.org/10.1016/j.cej.2021.133600	Zhang, X., Li, R., Wang, J., Liao, C., Zhou, L., An, J., ... & Zhou, Q. (2022). Construction of conductive network using magnetite to enhance microflora interaction and petroleum hydrocarbons removal in plant-rhizosphere microbial electrochemical system. Chemical Engineering Journal, 433, 133600.
237	Bacteria AND Hydrocarbon removal AND China	China	Bacteria	Aeribacillus pallidus	Phenol	Laboratory	Degradation		2024	https://doi.org/10.1016/j.watres.2024.121448	Sun, S., Wang, S., Yin, Y., Yang, Y., Wang, Y., Zhang, J., & Wang, W. (2024). Competitive mechanism of salt-tolerance/degradation-performance of organic pollutant in bacteria: Na+/H+ antiporters contribute to salt-stress resistance but impact phenol degradation. Water Research, 255, 121448.
238	Bacteria AND Hydrocarbon removal AND China	China	Bacteria	Burkholderia, Nitratireductor, Nevskia and Sulfuritalea.	PAHs	Laboratory	Degradation		2017	https://doi.org/10.1016/j.ibiod.2017.04.022	Guo, G., Tian, F., Ding, K., Wang, L., Liu, T., & Yang, F. (2017). Effect of a bacterial consortium on the degradation of polycyclic aromatic hydrocarbons and bacterial community composition in Chinese soils. International Biodeterioration & Biodegradation, 123, 56-62.
239	Bacteria AND Hydrocarbon removal AND China	China	Bacteria	Rhizosphere	PAHs	Laboratory	Degradation		2023	https://doi.org/10.1016/j.envpol.2023.121608	Zhang, N. C., Dan, A., Chao, Y. Q., Li, H. Y., Li, C., Lin, Q. Q., ... & Qiu, R. L. (2023). Mechanism of polycyclic aromatic hydrocarbons degradation in the rhizosphere of Phragmites australis: Organic acid co-metabolism, iron-driven, and microbial response. Environmental Pollution, 327, 121608.
240	Bacteria AND Hydrocarbon removal AND China	China	Bacteria	Citrobacter sp, Brucella melitensis, and Achromobacter	Petroleum hydrocarbons	Laboratory	Degradation		2020	https://doi.org/10.1016/j.fuel.2020.117272	Wang, X., Cai, T., Wen, W., Ai, J., Ai, J., Zhang, Z., ... & George, S. C. (2020). Surfactin for enhanced removal of aromatic hydrocarbons during biodegradation of crude oil. Fuel, 267, 117272.
241	Bacteria AND Hydrocarbon removal AND China	China	Bacteria	Pseudomonas sp. Z1, Sphingobacterium sp. Z2, and Klebsiella sp. K)	PAHs	Laboratory	Degradation		2021	https://doi.org/10.1016/j.jenvman.2021.113415	Wen, Y., Xu, X., Wang, B., He, Z., Bai, J., Chen, X., ... & Xu, X. (2021). PAHs biodegradation in soil washing effluent by native mixed bacteria embedded in polyvinyl alcohol-sodium alginate-nano alumina gel beads. Journal of Environmental Management, 297, 113415.
242	Bacteria AND Hydrocarbon removal AND China	China	Bacteria	Rhodococcus sp.	n-hexadecane	Laboratory	Degradation		2023	https://doi.org/10.1016/j.jclepro.2023.140500	Wu, Y., Wang, X., Zhao, W., Wang, X., Yang, Z., & Li, L. (2024). Roles of n-hexadecane in the degradation of dibenzofuran by a biosurfactant-producing bacterium Rhodococcus sp. Journal of Cleaner Production, 434, 140500.
243	Bacteria AND Hydrocarbon removal AND China	China	Bacteria	Nocardioides sp.	Pyrene	Laboratory	Degradation		2024	https://doi.org/10.1016/j.jwpe.2024.104844	Feng, X., Deng, M., Yu, J., Wang, J., & Jin, W. (2024). Highly efficient removing polycyclic aromatic hydrocarbons in coking wastewater by bio-augmentation activated sludge with Nocardioides sp. JWJ-L0 through sodium acetate co-metabolism. Journal of Water Process Engineering, 58, 104844.
244	Bacteria AND Hydrocarbon removal AND China	China	Bacteria	Oil degrading bacteria	Crude oil, PAHs and others hydrocarbons	Laboratory	Degradation		2019	https://doi.org/10.1016/j.microc.2019.03.081	He, J., Fan, X., Liu, H., He, X., Wang, Q., Liu, Y., ... & Wang, B. (2019). The study on Suaeda heteroptera Kitag, Nereis succinea and bacteria's joint bioremediation of oil-contaminated soil. Microchemical Journal, 147, 872-878.
245	Bacteria AND Hydrocarbon removal AND China	China	Bacteria	Soil bacteria and biochar	PAHs	Laboratory	Degradation		2024	https://doi.org/10.1016/j.jhazmat.2024.135235	Sun, X., Fu, H., Ma, Y., Zhang, F., Li, Y., Li, Y., ... & Bao, M. (2024). Unveiling the long-term dynamic effects: Biochar mediates bacterial communities to modulate the petroleum hydrocarbon degradation in oil-contaminated sediments. Journal of Hazardous Materials, 477, 135235.
246	Bacteria AND Hydrocarbon removal AND China	China	Bacteria	Pseudomonas stutzeri	Petroleum hydrocarbons	Laboratory	Degradation		2023	https://doi.org/10.1016/j.jece.2023.111863	Li, L., Liu, Y., Zhang, Y., Wang, X., Liu, H., Liu, Q., ... & Zhou, G. (2024). Dynamic responses in Pseudomonas stutzeri M3 bioaugmentation of crude-oil-contaminated soil: Hydrocarbons, microbial community structures, and functional genes. Journal of Environmental Chemical Engineering, 12(1), 111863.
247	Bacteria AND Hydrocarbon removal AND China	China	Bacteria	Activated sludge	PAHs	Laboratory	Degradation		2022	https://doi.org/10.1016/j.biortech.2021.126610	Jin, B., Liu, Y., Li, X., Hou, J., Bai, Z., Niu, J., ... & Zhao, J. (2022). New insights into denitrification and phosphorus removal with degradation of polycyclic aromatic hydrocarbons in two-sludge system. Bioresource Technology, 346, 126610.
248	Bacteria AND Hydrocarbon removal AND China	China	Bacteria	Alcaligenes sp.	PAHs	Laboratory	Degradation		2017	https://doi.org/10.1016/j.scitotenv.2017.12.169	Sun, L., Zhu, G., & Liao, X. (2018). Enhanced arsenic uptake and polycyclic aromatic hydrocarbon (PAH)-dissipation using Pteris vittata L. and a PAH-degrading bacterium. Science of the total environment, 624, 683-690.
249	Bacteria AND Hydrocarbon removal AND China	China	Bacteria	Fe3O4@bacteria	Dyeing wastewater.	Laboratory	Removal		2023	https://doi.org/10.1016/j.psep.2023.03.035	Cheng, X., Duan, C., Yang, P., Pi, Y., Qi, H., Sun, Z., & Chen, S. (2023). Effective adsorption of crystal violet onto magnetic nanoparticles decorated bacteria: Kinetic and site energy distribution analysis. Process Safety and Environmental Protection, 173, 837-846.
250	Bacteria AND Hydrocarbon removal AND China	China	Bacteria	Immobilized bacteria system	Diesel	Laboratory	Degradation		2021	https://doi.org/10.1016/j.scitotenv.2021.149439	Fu, X., Qiao, Y., Xue, J., Cheng, D., Chen, C., Bai, Y., & Jiang, Q. (2021). Analyses of community structure and role of immobilized bacteria system in the bioremediation process of diesel pollution seawater. Science of the Total Environment, 799, 149439.
251	Bacteria AND Hydrocarbon removal AND China	China	Bacteria	Brevibacillus parabrev	Oil	Laboratory	Degradation		2020	https://doi.org/10.1016/j.jcis.2019.10.045	Cheng, H., Li, Z., Li, Y., Shi, Z., Bao, M., Han, C., & Wang, Z. (2020). Multi-functional magnetic bacteria as efficient and economical Pickering emulsifiers for encapsulation and removal of oil from water. Journal of colloid and interface science, 560, 349-358.
[truncated: 253 more rows]

## Sheet: Venezuela
Supplementary Table 1. Research papers surveyed about bioremediation and wastewater treatment in megadiverse countries. Country: Venezuela.
No.	Key words	Country	Microorganism	Species	Pollutant	Scale	Removal/ Degradation	Observation	Year	DOI	Reference
[truncated: 6 more rows]

## Sheet: Mexico
Supplementary Table 1. Research papers surveyed about bioremediation and wastewater treatment in megadiverse countries.Country: Mexico.
[truncated: 100 more rows]

[truncated: 1 more sheets: Ecuador]
